# Supplementary material for: Stroke as the First Manifestation of Atrial Fibrillation
Source: PLoS One. 2016 Dec 9;11(12):e0168010. doi: 10.1371/journal.pone.0168010 (PMC5148080; doi:10.1371/journal.pone.0168010)
Supplement: S1 Dataset — (XLSX) [file pone.0168010.s002.xlsx]

## Sheet: Sheet2
Age	Ischemic_stroke_previous	TIA_previous	Intracranial_hemorrhage_previous	Cerebrovascular_event	Ischemic_stroke	TIA	Intracranial_hemorrhage	Death_within_30_days	Heart_rhythm_during_event	Heart_rate_ecg	Heart_rhythm_during_event_ECG	AFib_first_dg	AFib_dg_age_in_realtion_to_stroke	AFib_dg_delay_in_realtion_to_stroke	Hypertension	Diabetes	Dyslipidemia	Myocardial_infarction_previous	Coronary_artery_disease	Other_vascular_disease	Ischemic_stroke_TIA_previous	Heart_failure	CHA2DS2VASc_score	Surgery_within_30_days	Other_procedure_within_30_days
82.9	1			2	1	0	0	0	Atrial flutte	115	3	0	1-5 years	.	1	0	0	0	0	0	0	0	4	0	0
73	1			4	1	0	1	0	Atrial fibril		2	0	>5 years	.	1	0	1	0	1	0	0	0	4	0	1
73		1		1	0	1	0	0	.		9	0	>5 years	.	1	0	1	0	1	0	1	0	6	0	1
75.3		1		1	0	1	0	0	Atrial fibril	81	2	0	>5 years	.	1	0	1	0	1	0	0	0	5	0	0
76.8		1		1	0	1	0	0	Atrial fibril	90	2	0	>5 years	.	1	0	1	0	1	0	0	0	5	0	0
70.7	1			2	1	0	0	0	Atrial fibril	94	2	0	1-5 years	.	1	0	1	0	0	0	0	0	2	0	0
60.1	1			2	1	0	0	0	Atrial fibril	60	2	0	1-5 years	.	1	0	1	0	0	0	1	1	4	0	0
85	1			2	1	0	0	0	Other	86	8		.	181 days									3	.	.
81	1			2	1	0	0	0	Sinusrhythm		1	1	.	0-7 days	1	0	0	0	0	0	0	0	3	0	0
66.4	1			2	1	0	0	0	.		9	0	1-5 years	.	1	0	0	0	1	0	1	1	7	0	0
68.4	1			2	1	0	0	0	.		9	0	>5 years	.	1	1	0	1	1	0	1	1	8	0	0
84.8	1			2	1	0	0	0	Other	61	4	0	>5 years	.	0	0	0	0	0	0	1	1	6	0	0
83.5	1			2	1	0	0	1	Atrial fibril		2	0	Unknown	.	1	0	0	1	1	0	0	1	5	0	0
74.7	1			2	1	0	0	0	.		9		.	>5 years	1	1	0	0	0	0	0	0	4	0	0
76.9		1		1	0	1	0	0	Sinusrhythm		1		.	31-180 da	1	1	1	1	1	0	0	0	6	0	0
77.6		1		1	0	1	0	0	Sinusrhythm		1		31-180 da	.	1	1	1	1	1	0	1	0	8	0	0
78.2		1		1	0	1	0	0	Sinusrhythm	86	1	0	1-5 years	.	1	1	1	1	1	0	1	0	8	0	0
78.8	1			2	1	0	0	0	Sinusrhythm	79	1	0	1-5 years	.	1	1	1	1	1	0	1	0	8	0	0
61	1			2	1	0	0	0	Atrial fibril	150	2	1	0-30 days	0-7 days	0	0	0	0	0	0	0	0	0	0	0
75.5	1			2	1	0	0	0	Atrial fibril	110	2	0	>5 years	.	1	1	0	1	1	1	0	0	5	0	0
83.6	1			2	1	0	0	0	.		9	0	Unknown	.	1	0	0	0	0	0	0	0	4	0	0
73.2	1			2	1	0	0	0	Atrial fibril		2	0	>5 years	.	1	0	1	0	0	0	0	0	2	0	0
69.2	1			2	1	0	0	0	Atrial fibril	51	2	0	Unknown	.	1	1	0	0	0	0	0	0	3	0	0
70.6		1		1	0	1	0	0	Atrial fibril	73	2	0	Unknown	.	1	1	0	0	0	0	1	0	5	0	0
73.8	1			2	1	0	0	0	Sinusrhythm	106	1	0	Unknown	.	1	1	0	0	0	0	1	0	5	0	0
74.1		1		1	0	1	0	0	Atrial fibril	72	2	0	Unknown	.	1	1	0	0	0	0	1	0	5	0	0
82.9	1			2	1	0	0	0	Sinusrhythm		1	0	1-5 years	.	1	0	0	1	1	0	0	0	4	0	0
81.3	1			2	1	0	0	0	.		9		.	1-5 years	0	0	1	0	1	0	1	1	7	0	0
83.4		1		1	0	1	0	0	Sinusrhythm	54	1		.	181 days	1	0	1	0	1	0	1	1	8	0	0
83.6		1		1	0	1	0	0	Sinusrhythm	64	1		.	181 days	1	0	1	0	1	0	1	1	8	0	0
72.3	1			2	1	0	0	0	Sinusrhythm	56	1	0	0-30 days	.	0	0	0	0	0	0	0	0	2	1	0
81.5	1			2	1	0	0	0	Sinusrhythm	70	1		.	1-5 years	1	0	1	0	1	0	0	0	4	0	0
67.9	1			2	1	0	0	0	Atrial fibril	110	2	0	1-5 years	.	1	0	1	1	0	0	0	0	4	0	0
68	1			2	1	0	0	0	Atrial fibril	110	2	0	1-5 years	.	1	0	1	1	0	0	1	0	6	0	0
70.8	1			2	1	0	0	0	Sinusrhythm	43	1	0	Unknown	.	0	0	0	0	1	0	0	0	2	0	0
85.4	1			2	1	0	0	0	Atrial fibril	65	2	0	181 days	.	1	0	0	0	0	0	0	1	5	1	0
86.2		1		1	0	1	0	0	Atrial fibril	79	2	0	>5 years	.	1	0	1	0	1	0	1	0	7	0	0
69.4	1			2	1	0	0	0	Sinusrhythm	89	1		.	1-5 years	1	0	0	0	0	0	0	0	3	0	0
64.7	1			2	1	0	0	0	.		9		.	1-5 years	1	0	0	0	0	0	1	0	3	1	0
64.8	1			2	1	0	0	0	Sinusrhythm	53	1		.	1-5 years	1	0	0	0	0	0	1	0	3	1	0
66.9	1			2	1	0	0	0	Sinusrhythm	49	1		.	31-180 da	1	0	0	0	0	0	1	0	4	0	0
69	1			2	1	0	0	0	.		9	0	>5 years	.	1	0	0	0	0	0	0	0	2	0	0
92.2	1			2	1	0	0	0	Sinusrhythm		1	0	Unknown	.	1	0	0	0	0	0	0	1	5	0	0
77.7		1		1	0	1	0	0	Atrial fibril		2	0	0-30 days	.	0	0	0	0	0	0	1	0	5	0	1
78.8		1		1	0	1	0	0	Sinusrhythm	62	1		0-30 days	.	0	0	0	0	0	0	1	0	5	0	0
82.9	1			2	1	0	0	0	Atrial fibril	79	2	0	1-5 years	.	0	0	0	0	0	0	1	0	5	0	1
83.8	1			2	1	0	0		.	54	9	0	>5 years	.	0	0	0	0	1	0	0	0	3	0	0
69.4	1			2	1	0	0	0	.		9		.	1-5 years	0	0	0	0	1	1	0	0	2	0	0
82.1	1			2	1	0	0	0	Sinusrhythm		1		.	1-5 years	0	1	0	1	1	0	1	0	6	0	0
80.6	1			2	1	0	0	0	.		9	0	>5 years	.	0	0	0	1	0	0	1	0	5	0	0
77.9	1			2	1	0	0	0	Sinusrhythm		1		1-5 years	.	1	0	0	0	0	0	0	0	4	0	0
72.5	1			2	1	0	0	0	Sinusrhythm	51	1		.	1-5 years	1	0	0	0	0	1	0	0	3	0	0
89.6	1			2	1	0	0	0	Atrial fibril	95	2	0	1-5 years	.	0	0	0	0	0	0	0	0	3	0	0
74.4	1			2	1	0	0	0	Sinusrhythm	85	1	0	Unknown	.	0	0	0	0	0	0	0	0	1	0	0
65.4	1			2	1	0	0	0	Sinusrhythm	54	1	1	.	0-7 days	1	0	0	0	0	0	0	1	3	0	0
74.6		1		1	0	1	0	0	Atrial fibril	57	2	1	0-30 days	0-7 days	0	0	0	0	1	0	0	0	3	0	0
84	1			2	1	0	0	1	Atrial fibril	108	2	1	0-30 days	.	1	0	1	0	0	0	0	0	4	0	0
84.6	1			2	1	0	0	0	.		9	0	1-5 years	.	1	0	0	0	0	0	0	0	4	0	0
62.1		1		1	0	1	0	0	Sinusrhythm	46	1	1	.	0-7 days	0	0	0	0	0	0	0	0	0	0	0
63.5		1		1	0	1	0	0	Atrial fibril	81	2	0	1-5 years	.	0	0	0	0	0	0	1	0	3	0	0
71.2		1		1	0	1	0	0	Sinusrhythm	60	1	0	>5 years	.	1	0	0	0	0	0	0	0	3	0	0
87.7	1			2	1	0	0	1	.		9	1	0-30 days	.	0	0	0	0	1	0	0	0	4	0	0
86	1			2	1	0	0	0	Atrial fibril	101	2	0	0-30 days	0-7 days	0	0	0	0	0	0	0	0	3	0	0
86	1			2	1	0	0	0	Sinusrhythm	47	1	0	1-5 years	.	1	0	0	0	0	0	0	0	4	0	0
87.4	1			2	1	0	0	0	Sinusrhythm	63	1	0	1-5 years	.	1	0	0	0	0	0	1	0	6	0	0
73.9	1			2	1	0	0	0	Atrial fibril	175	2	0	>5 years	.	0	0	0	0	0	0	0	0	2	0	0
81.9	1			2	1	0	0	0	Atrial fibril	165	2	1	.	0-7 days	0	0	0	0	0	0	0	0	3	0	0
80.9	1			2	1	0	0	0	.		9	1	.	8-30 pv	0	0	0	0	0	1	0	0	3	0	0
73.9	1			2	1	0	0	0	Atrial fibril	73	2	1	.	0-7 days	1	0	0	0	1	1	0	0	4	0	0
90.2	1			2	1	0	0	0	Atrial fibril	118	2	0	Unknown	.	0	0	0	0	0	0	1	0	5	0	0
86.2	1			2	1	0	0	0	Sinusrhythm	75	1		.	8-30 pv	0	0	0	0	0	0	0	0	3	0	0
89.3	1			2	1	0	0	0	Atrial fibril	111	2	0	1-5 years	.	0	0	0	0	0	0	1	0	5	0	0
89.2	1			2	1	0	0	1	Atrial fibril	94	2	0	>5 years	.	0	0	0	0	1	0	1	0	6	0	0
83.1	1			2	1	0	0	0	Atrial fibril	96	2	0	31-180 da	.	0	0	0	0	0	0	1	0	5	0	0
83.2	1			2	1	0	0	0	.		9		31-180 da	.	0	0	0	0	0	0	1	0	5	0	0
86.8	1			2	1	0	0	0	Atrial fibril	68	2	0	0-30 days	0-7 days	1	0	0	0	0	0	0	0	3	0	0
82		1		1	0	1	0	0	Atrial fibril	76	2	1	0-30 days	0-7 days	1	0	0	1	1	0	1	0	7	0	0
83.2	1			2	1	0	0	0	Atrial fibril	72	2	0	1-5 years	.	1	0	0	1	1	0	1	0	7	0	0
84.2		1		1	0	1	0	0	Atrial fibril	46	2	0	1-5 years	.	1	0	0	1	1	0	1	0	7	0	0
81.8	1			2	1	0	0	0	Atrial fibril	93	2	1	.	0-7 days	1	1	0	0	0	0	1	1	8	0	0
83.4	1			2	1	0	0	1	.		9		0-30 days	.	0	0	0	1	0	0	0	0	3	0	0
89.8	1			2	1	0	0	0	Atrial fibril	77	2	0	>5 years	.	0	0	0	0	1	0	0	0	4	0	0
75.7	1			2	1	0	0	0	Atrial fibril	88	2	0	Unknown	.	0	0	0	0	0	0	0	0	2	0	0
80.9		1		1	0	1	0	0	Sinusrhythm	50	1		1-5 years	.	0	0	0	0	0	0	0	0	2	0	0
80.7	1			2	1	0	0	0	Atrial fibril		2	0	1-5 years	.	1	0	0	0	0	1	0	1	5	0	0
82.4	1			2	1	0	0	0	Sinusrhythm	78	1		181 days	.	0	0	0	0	1	0	0	0	3	0	0
76.7	1			2	1	0	0	0	Sinusrhythm	61	1	0	31-180 da	.	1	0	0	0	0	0	0	0	4	0	0
90.2	1			2	1	0	0	0	Atrial fibril	119	2	0	>5 years	.	0	0	0	0	1		1	0	6	0	0
73.9	1			2	1	0	0	0	Atrial fibril	73	2	1	0-30 days	0-7 days	1	0	0	0	1	0	0	0	4	0	0
70.2	1			2	1	0	0	0	.		9	0	31-180 da	.	0	0	0	1	1	0	0	0	3	0	0
78.7	1			2	1	0	0	0	.		9		1-5 years	.	1	1	0	0	0	0	0	0	5	0	0
65.1	1			2	1	0	0	0	Sinusrhythm		1		.	>5 years		0	0	0	0	0	0	0	1	0	0
85.9	1			2	1	0	0	0	Atrial fibril	73	2	0	1-5 years	.	1	0	0	0	0	0	1	1	7	0	0
78.7	1			2	1	0	0	0	Sinusrhythm	66	1	0	Unknown	.	0	0	0	0	0	0	0	0	3	0	0
68.4	1			2	1	0	0	0	Sinusrhythm	48	1		31-180 da	.	1	0	0	0	0	0	0	0	3	0	0
69.1		1		1	0	1	0	0	Other	71	4		1-5 years	.	0	0	0	0	0	0	1	0	4	0	0
70.1		1		1	0	1	0	0	.		9	0	>5 years	.	0	0	0	0	0	0	1	0	4	0	0
70.2	1			2	1	0	0	0	Sinusrhythm	71	1	0	>5 years	.	0	0	0	0	0	0	1	0	4	0	0
70.5	1			2	1	0	0	0	Atrial flutte	83	3		>5 years	.	0	0	0	0	0	0	1	0	4	0	0
65.9	1			2	1	0	0	0	Other	92	8	0	1-5 years	.	0	0	0	0	0	0	0	0	2	0	0
71.8	1			2	1	0	0	0	Sinusrhythm	54	1	0	181 days	.	0	1	1	0	0	0	0	0	3	0	0
79.5	1			2	1	0	0	1	Atrial fibril	101	2	0	1-5 years	.	0	0	0	1	1	0	0	0	4	0	0
90	1			2	1	0	0	0	Atrial fibril	129	2	0	>5 years	.	0	0	0	1	1	0	1	0	6	0	0
92.3	1			2	1	0	0	0	.		9	1	.	0-7 days	0	0	0	0	0	0	0	0	3	0	0
88.5	1			2	1	0	0	0	Atrial fibril	80	2	0	>5 years	.	1	0	0	0	1	0	0	0	5	0	0
79.8	1			2	1	0	0	0	.		9	0	Unknown	.	0	0	0	0	0	0	0	0	3	0	0
70.2	1			2	1	0	0	0	Sinusrhythm	74	1		>5 years	.	0	0	0	0	0	1	0	0	3	0	0
89	1			2	1	0	0	0	.		9	0	Unknown	.	1	1	0	0	1	0	0	0	6	0	0
64.3	1			2	1	0	0	0	.		9	1	.	8-30 pv	1	0	0	0	0	0	0	0	2	0	0
75.4	1			2	1	0	0	0	Atrial flutte	47	3	0	181 days	.	0	1	0	0	0	0	0	0	3	0	0
82.5	1			2	1	0	0	0	Sinusrhythm	68	1	1	.	0-7 days	1	0	0	0	0	0	0	0	4	0	0
67.4	1			2	1	0	0	0	.		9	1	0-30 days	.	1	0	0	1	0	0	0	1	4	0	0
60.6	1			2	1	0	0	0	Sinusrhythm	63	1	1	.	0-7 days	1	0	1	0	0	0	0	0	2	0	0
76.8	1			2	1	0	0	0	Atrial fibril	125	2	0	>5 years	.	0	1	1	0	1	0	0	1	5	0	0
73			1	3	0	0	1	0	.		9	0	1-5 years	.	1	0	0	0	0	0	0	0	2	0	0
73.3	1		1	4	1	0	1	0	Atrial fibril	79	2	0	1-5 years	.	1	1	0	0	0	0	0	0	3	0	0
75.2	1			2	1	0	0	0	Atrial fibril	86	2	0	>5 years	.	1	1	0	0	0	0	1	0	6	0	1
75.2	1			2	1	0	0	0	Atrial fibril	68	2	0	>5 years	.	1	1	0	0	0	0	1	0	6	0	0
86.9	1			2	1	0	0	0	Sinusrhythm		1	1	.	0-7 days	1	0	0	0	0	0	0	0	4	0	0
80.1	1			2	1	0	0	0	Atrial fibril	84	2	0	>5 years	.	1	0	1	0	0	0	0	0	4	0	0
72.6	1			2	1	0	0	0	Atrial fibril	67	2	0	>5 years	.	1	0	0	0	0	0	0	0	2	0	0
64.1	1			2	1	0	0	0	Atrial fibril	114	2	1	0-30 days	0-7 days	0	0	0	0	0	0	0	0	0	0	0
76.7	1			2	1	0	0	0	Sinusrhythm	57	1	0	31-180 da	.	1	0	0	0	0	0	0	1	5	0	0
79	1			2	1	0	0	0	Atrial fibril	86	2	0	0-30 days	0-7 days	0	0	0	0	0	0	0	0	2	0	0
65.6	1			2	1	0	0	0	.		9		.	1-5 years	0	0	0	0	0	0	0	0	1	0	0
72.6	1			2	1	0	0	0	Sinusrhythm		1	0	1-5 years	.	0	0	0	1	1	0	0	0	3	0	0
70.9	1			2	1	0	0	0	Sinusrhythm	51	1		Unknown	.	1	0	1	0	1	0	0	0	3	0	0
76.9		1		1	0	1	0	0	Sinusrhythm	54	1		>5 years	.	1	0	1	0	1	0	1	0	6	0	0
85.7	1			2	1	0	0	0	Atrial fibril	77	2	0	Unknown	.	0	0	0	0	0	0	1	0	4	0	0
71.1	1			2	1	0	0	0	.		9	0	>5 years	.	1	0	0	0	0	0	0	0	2	0	0
71.4		1		1	0	1	0	1	Atrial fibril	97	2	0	>5 years	.	1	0	0	0	0	0	1	0	4	0	0
76.5	1			2	1	0	0	0	Atrial fibril	81	2	1	.	0-7 days	0	0	0	0	0	0	0	0	2	0	0
98.6	1			2	1	0	0		Atrial fibril	71	2	0	>5 years	.	0	0	0	0	1	0	0	1	5	0	0
82.3	1			2	1	0	0	0	Atrial fibril	76	2	0	>5 years	.	0	0	0	0	0	0	1	0	4	0	0
65.7	1			2	1	0	0	0	Atrial fibril	95	2	0	0-30 days	0-7 days	0	0	0	0	0	0	0	0	1	0	0
77.6	1			2	1	0	0	0	Atrial fibril	122	2	1	0-30 days	0-7 days	1	0	0	0	0	0	0	0	3	0	0
58.9	1			2	1	0	0	0	.		9	1	.	0-7 days	1	0	1	1	1	0	0	1	3	0	0
64.8	1			2	1	0	0	1	Atrial fibril		2	0	181 days	.	1	0	1	0	0	0	0	0	2	0	0
85.7	1			2	1	0	0	1	Atrial fibril	150	2	0	1-5 years	.	0	0	0	0	0	0	0	0	3	0	0
84.5	1			2	1	0	0	1	Atrial fibril	90	2	1	.	0-7 days	0	0	0	0	0	0	0	1	4	0	0
71.1	1			2	1	0	0	0	Sinusrhythm		1		.	8-30 pv	1	0	1	0	0	0	0	0	3	0	0
79	1			2	1	0	0	0	Sinusrhythm	57	1		0-30 days	.	0	0	0	0	0	0	0	0	3	0	0
58.7	1			2	1	0	0	0	Sinusrhythm	65	1	0	1-5 years	.	0	1	1	1	1	0	1	0	4	1	0
75.4	1			2	1	0	0	0	Sinusrhythm	77	1	0	>5 years	.	1	0	1	0	0	0	0	0	4	0	0
77.9	1			2	1	0	0	0	Atrial fibril	119	2	0	>5 years	.	1	0	1	0	0	0	1	0	6	0	0
85.6	1			2	1	0	0	0	Sinusrhythm	110	1	1	0-30 days	0-7 days	1	0	1	1	1	0	0	0	5	0	0
69.1	1			2	1	0	0	0	Atrial fibril	157	2	1	0-30 days	0-7 days	0	0	0	0	0	0	0	0	1	0	0
77.5	1			2	1	0	0	0	Other	76	4	0	>5 years	.	1	0	1	0	1	0	1	0	7	0	0
80.6	1			2	1	0	0	0	Other	70	4	0	>5 years	.	1	0	1	0	1	0	1	1	8	0	0
82.7		1		1	0	1	0	0	Sinusrhythm	72	1	0	1-5 years	.	0	0	0	0	0	0	0	0	3	0	0
82.7	1			2	1	0	0	0	Other	73	6	0	1-5 years	.	0	0	0	0	0	0	1	0	5	0	0
81.1	1			2	1	0	0	1	Atrial fibril	75	2	0	Unknown	.	0	0	0	0	0	0	1	1	5	0	0
73.6	1			2	1	0	0	0	Sinusrhythm	64	1	0	Unknown	.	1	0	1	0	0	0	0	0	3	0	0
60	1			2	1	0	0	0	Atrial fibril	76	2	0	1-5 years	.	1	0	0	0	0	0	0	0	1	0	0
75		1		1	0	1	0	0	.		9		.	181 days	1	0	0	0	0	0	0	0	3	0	0
75	1			2	1	0	0	0	.		9		.	181 days	1	0	0	0	0	0	1	0	5	0	0
76.7	1			2	1	0	0	0	Atrial fibril	86	2	0	181 days	.	1	0	0	0	0	0	1	0	6	0	0
61	1			2	1	0	0	0	Sinusrhythm	92	1		.	1-5 years	0	1	1	0	1	0	0	0	2	0	0
85.8	1			2	1	0	0	1	Atrial fibril	61	2	0	1-5 years	.	1	0	0	0	0	0	0	1	5	0	0
65.2	1			2	1	0	0	0	Sinusrhythm	62	1		.	8-30 pv	1	0	0	0	0	0	0	0	3	0	0
81.7	1			2	1	0	0	0	Sinusrhythm	48	1		.	1-5 years	0	0	0	1	0	0	0	0	3	0	0
86.8	1			2	1	0	0	1	.		9	0	Unknown	.	0	0	0	0	1	0	0	1	5	0	0
77.8	1			2	1	0	0	0	.		9		.	31-180 da	1	1	0	0	1	0	1	0	8	0	0
72.7	1			2	1	0	0	0	Other	125	6	0	181 days	.	0	0	0	1	1	0	1	0	5	0	0
64.4	1			2	1	0	0	0	Atrial fibril	152	2	1	0-30 days	0-7 days	1	0	0	0	0	0	0	0	2	0	0
66.1	1			2	1	0	0	0	.		9		1-5 years	.	0	0	0	1	0	0	1	0	4	0	0
78.8	1			4	1	0	1	0	Atrial fibril	88	2	0	31-180 da	.	0	0	0	0	0	0	0	0	3	0	1
75.6	1			2	1	0	0	0	Sinusrhythm	86	1		.	1-5 years	0	0	0	0	1	0	0	0	4	0	0
80.4	1			2	1	0	0	0	Atrial fibril	79	2	0	181 days	.	0	0	1	0	1	0	1	0	6	1	0
78.9	1			2	1	0	0	0	Atrial fibril	68	2	0	Unknown	.	1	0	0	0	0	0	0	1	5	0	0
66.3	1			2	1	0	0	0	Atrial fibril	81	2	1	.	0-7 days	1	0	1	0	0	0	0	0	3	0	0
86.5	1			2	1	0	0	1	.		9	0	Unknown	.	0	0	0	0	0	0	0	0	2	0	0
82.7	1			2	1	0	0	0	Atrial fibril	62	2	0	>5 years	.	0	0	0	0	0	0	0	0	2	0	0
65.1	1			2	1	0	0	0	Sinusrhythm	78	1		.	0-7 days	0	0	0	0	0	0	0	0	1	0	0
70.8	1			2	1	0	0	0	Sinusrhythm	83	1	1	.	0-7 days	0	0	0	0	0	0	0	0	2	0	0
57.7	1			2	1	0	0	0	Sinusrhythm	72	1	1	.	0-7 days	1	0	1	0	0	0	0	0	2	0	0
83.8		1		1	0	1	0	0	.		9		Unknown	.	1	0	0	0	0	0	0	0	4	0	0
89.1	1			2	1	0	0	0	Sinusrhythm	86	1		>5 years	.	1	0	0	0	1	0	1	1	8	0	0
80.8	1			2	1	0	0	1	.		9	0	31-180 da	.	0	1	0	0	1	0	0	0	4	0	0
78.1	1			2	1	0	0	0	Atrial fibril	105	2	1	0-30 days	0-7 days	0	0	0	0	1	0	0	0	4	0	0
87.2	1			2	1	0	0	1	Atrial fibril	88	2	0	31-180 da	.	1	1	0	0	0	0	1	0	7	0	0
71.8	1			2	1	0	0	0	Atrial fibril	60	2	0	31-180 da	.	0	0	1	0	0	0	0	0	1	0	0
83.4	1			2	1	0	0	0	Sinusrhythm	59	1		>5 years	.	0	0	0	0	1	0	0	0	3	0	0
79.2	1			2	1	0	0	0	.		9	1	.	8-30 pv	1	0	0	0	0	0	0	0	4	0	1
82.4	1			2	1	0	0	0	Atrial fibril	107	2	1	0-30 days	0-7 days	0	0	0	0	0	0	0	0	3	0	0
81.5	1			2	1	0	0	0	Atrial fibril	96	2	0	Unknown	.	0	0	0	0	0	0	0	0	3	0	0
76.5		1		1	0	1	0	0	Sinusrhythm		1		31-180 da	.	1	0	0	0	0	0	0	0	4	0	0
80.4	1			2	1	0	0	0	Sinusrhythm	55	1		1-5 years	.	1	0	0	0	0	0	1	0	6	0	0
80.8	1			2	1	0	0	1	Atrial fibril	160	2	0	Unknown	.	0	0	0	0	0	0	0	0	3	0	0
70.8	1			2	1	0	0	0	.		9	0	Unknown	.	1	1	0	0	0	0	1	0	5	0	0
84.3	1			2	1	0	0	0	Atrial fibril	75	2	0	>5 years	.	0	0	0	0	0	0	0	0	2	0	0
88.4	1			2	1	0	0	1	.		9	0	Unknown	.	1	0	0	0	0	0	0	1	5	0	0
77.5	1			2	1	0	0	0	Atrial fibril	111	2	0	0-30 days	.	0	0	0	0	0	0	0	0	3	0	0
65.5	1			2	1	0	0	0	Sinusrhythm	75	1		.	1-5 years	1	0	0	0	0	0	0	0	3	0	0
72.9	1			2	1	0	0	0	Sinusrhythm	50	1		181 days	.	1	0	1	0	0	0	1	0	5	0	0
83.8	1			2	1	0	0	1	Atrial fibril	92	2	0	>5 years	.	0	0	0	1	0	0	0	0	4	0	0
85.1	1			2	1	0	0	0	.		9	1	0-30 days	0-7 days	1	0	0	0	0	0	0	0	4	0	0
77	1			2	1	0	0	0	Sinusrhythm	65	1		1-5 years	.	0	1	1	1	1	1	0	0	4	0	0
73.9	1			2	1	0	0	0	Atrial fibril	61	2	0	1-5 years	.	1	1	1	0	1	1	1	0	6	0	0
86.9	1			2	1	0	0	0	Atrial fibril	122	2	0	1-5 years	.	1	0	0	0	0	0	0	0	4	0	0
76.9	1			2	1	0	0	0	Sinusrhythm	87	1		.	31-180 da	1	0	0	0	0	0	0	0	4	0	0
56.2	1			2	1	0	0	0	Atrial fibril	62	2	0	>5 years	.	0	0	0	0	0	0	0	0	0	0	0
57.3	1			2	1	0	0	0	Atrial fibril	81	2	0	>5 years	.	0	0	0	0	0	0	1	0	3	0	0
68.3	1			2	1	0	0	0	Sinusrhythm	102	1		1-5 years	.	1	0	1	0	0	0	0	0	3	0	0
81.6	1			2	1	0	0	0	Atrial fibril	69	2	0	1-5 years	.	1	0	0	0	1	0	0	0	5	0	0
83.1	1			2	1	0	0	0	Atrial fibril	79	2	0	1-5 years	.	1	0	0	0	1	0	1	0	7	0	0
81.2	1			2	1	0	0	0	.		9	0	1-5 years	.	0	0	0	0	0	0	0	0	3	0	0
84.9	1			2	1	0	0	1	.		9	1	0-30 days	.	0	0	0	0	0	0	0	0	3	0	0
66	1			2	1	0	0	0	Atrial fibril	84	2	0	>5 years	.	1	1	0	0	0	0	0	0	3	0	0
79.8	1			2	1	0	0	0	Sinusrhythm	63	1		>5 years	.	0	0	0	1	0	0	0	0	4	0	0
74.7	1			2	1	0	0	0	.		9	0	0-30 days	.	0	0	0	1	1	0	0	0	2	0	1
74.5	1			2	1	0	0	0	Sinusrhythm	67	1	1	.	8-30 pv	1	1	0	0	0	0	0	0	4	0	0
67	1			2	1	0	0	0	Sinusrhythm	51	1		>5 years	.	1	0	0	0	0	0	0	0	3	0	0
56.2	1			2	1	0	0	0	Sinusrhythm	59	1		.	1-5 years	0	0	0	0	0	0	1	0	2	0	0
76.3	1			2	1	0	0	1	Sinusrhythm	90	1		1-5 years	.	1	0	0	0	0	0	1	0	5	0	0
85.9			1	3	0	0	1	0	.		9		Unknown	.	1	0	0	1	1	1	1	0	6	0	0
78.9	1			2	1	0	0	0	Atrial fibril		2	0	>5 years	.	1	1	1	1	1	0	1	0	8	0	0
79.4	1			2	1	0	0	0	Atrial fibril	70	2	0	1-5 years	.	1	1	0	0	0	0	0	1	6	0	0
78.7	1			2	1	0	0	0	.		9	0	31-180 da	.	1	1	0	0	1	0	0	0	6	0	0
65.7	1			2	1	0	0	0	Atrial fibril	126	2	0	31-180 da	.	1	0	0	1	1	0	0	0	3	0	1
83.7	1			2	1	0	0	0	Atrial fibril	65	2	0	>5 years	.	0	0	0	0	1	0	1	0	5	0	0
87.9	1			2	1	0	0	0	Atrial fibril	91	2	0	>5 years	.	0	0	0	0	1	0	1	1	7	0	0
68.1	1			2	1	0	0	0	.		9	0	>5 years	.	1	0	0	0	0	0	0	0	2	0	1
81.2	1			2	1	0	0	0	Sinusrhythm		1		1-5 years	.	0	1	1	1	1	1	0	1	5	0	0
75.9	1			2	1	0	0	0	Other	70	4		>5 years	.	0	0	0	0	1	1	0	1	4	0	0
74.2	1			2	1	0	0	0	Sinusrhythm	66	1		.	1-5 years	0	0	0	1	1	0	0	0	2	0	0
76.4	1			2	1	0	0	0	Sinusrhythm	60	1		1-5 years	.	0	0	0	1	1	0	1	0	5	0	0
53.4	1			2	1	0	0	0	Atrial fibril	118	2	1	0-30 days	.	0	0	1	0	0	0	0	0	0	0	0
61	1			2	1	0	0	0	Sinusrhythm	66	1	0	>5 years	.	0	0	1	0	0	0	0	0	0	0	0
76.4	1			4	1	0	1	0	.		9	1	181 days	.	1	0	0	1	1	0	1	0	6	0	1
79.7	1			2	1	0	0	0	Atrial fibril		2	0	>5 years	.	1	0	0	0	0	0	1	0	5	0	0
72.3	1			2	1	0	0	0	.		9	1	.	0-7 days	0	1	0	1	1	0	0	1	4	1	0
84.8	1			2	1	0	0	0	.		9	0	>5 years	.	1	0	0	0	0	0	1	1	7	1	0
69.5	1			2	1	0	0	0	Sinusrhythm	72	1	1	.	8-30 pv	1	0	0	0	0	0	0	0	2	0	0
83.5	1			2	1	0	0	0	Atrial fibril	115	2	1	.	0-7 days	1	0	0	0	0	0	0	0	4	0	0
90.3	1			2	1	0	0	1	Sinusrhythm	80	1		>5 years	.	1	0	0	0	1	0	1	1	8	0	0
80.3	1			2	1	0	0	0	.		9	1	.	0-7 days	1	0	0	0	0	0	1	0	6	0	0
76.9	1			2	1	0	0	0	.		9	0	>5 years	.	0	1	0	0	0	0	0	1	4	0	0
70.1	1			2	1	0	0	0	.		9	0	31-180 da	.	1	0	1	1	1	0	0	0	3	0	0
85.4	1			2	1	0	0	0	.		9	0	>5 years	.	0	1	0	0	1	0	0	0	5	0	0
79.6	1			2	1	0	0	0	Atrial fibril		2	0	>5 years	.	1	1	0	0	0	0	1	1	8	0	0
81.2	1			2	1	0	0	0	Atrial fibril	97	2	0	>5 years	.	1	1	0	0	0	0	1	1	8	0	0
82.2	1			2	1	0	0	0	.		9		1-5 years	.	1	0	0	0	0	0	0	1	5	0	0
86.4	1			2	1	0	0	0	Atrial fibril	120	2	0	1-5 years	.	1	0	0	0	0	0	0	0	4	0	0
63.3	1			2	1	0	0	0	Sinusrhythm	69	1	0	31-180 da	.	0	0	0	0	0	0	0	0	0	0	0
72.7	1			2	1	0	0	0	.		9	0	31-180 da	.	1	1	1	0	1	0	0	0	4	0	0
82.2	1			2	1	0	0	0	Atrial fibril	94	2	0	>5 years	.	0	0	0	0	0	0	0	0	2	0	0
81.2	1			2	1	0	0	0	.		9	0	0-30 days	.	1	1	0	0	1	0	0	0	6	0	0
76	1			2	1	0	0	0	.		9	0	1-5 years	.	0	0	0	0	0	0	1	0	5	0	0
64.6	1			2	1	0	0	0	.		9	1	.	0-7 days	0	0	0	0	0	0	0	0	0	1	0
84.4	1			2	1	0	0	1	.		9	0	181 days	.	1	0	1	1	1	0	0	0	4	0	0
65.7	1			2	1	0	0	0	Sinusrhythm	67	1		1-5 years	.	1	0	0	0	0	0	1	0	5	0	0
86	1			2	1	0	0	1	Atrial flutte	163	3	0	1-5 years	.	0	1	0	1	1	1	0	0	4	0	0
72.6			1	3	0	0	1	1	Atrial fibril	107	2	0	1-5 years	.	0	0	0	1	0	0	1	0	4	0	0
88.9	1			2	1	0	0	0	Atrial fibril	86	2	1	0-30 days	0-7 days	1	0	0	0	0	0	1	0	6	0	0
87.9	1			2	1	0	0	0	Other	164	5	0	1-5 years	.	0	1	0	0	0	0	0	0	4	0	0
72.1	1			2	1	0	0	0	.		9	0	>5 years	.	0	0	0	0	0	0	0	0	1	0	0
61.8	1			2	1	0	0	0	Atrial fibril	70	2	0	>5 years	.	0	0	0	0	0	0	0	0	0	0	1
60.8	1			2	1	0	0	0	Sinusrhythm	53	1		>5 years	.	1	0	0	0	0	0	0	0	2	0	0
79.3	1			2	1	0	0	0	.		9	1	.	8-30 pv	1	0	1	1	1	0	0	0	5	1	0
72.1	1			2	1	0	0	0	Sinusrhythm	63	1		0-30 days	.	0	1	1	1	1	0	0	0	3	0	0
62.2	1			2	1	0	0	0	.		9		1-5 years	.	0	0	0	0	1	0	0	0	1	0	0
78.7	1			2	1	0	0	0	Sinusrhythm	69	1		.	1-5 years	0	1	0	0	0	0	1	0	5	0	0
83.7		1		1	0	1	0	0	Atrial fibril	65	2	0	1-5 years	.	0	1	0	0	0	1	1	0	6	0	0
89.2	1			2	1	0	0	0	Atrial fibril	67	2	1	.	0-7 days	0	0	0	0	0	0	0	0	3	0	0
57.8	1			2	1	0	0	0	Sinusrhythm	95	1		>5 years	.	0	1	1	0	0	0	0	1	2	0	0
84.6	1			2	1	0	0	0	Atrial fibril	101	2	0	>5 years	.	0	0	0	1	1	0	0	0	4	0	0
87.6	1			2	1	0	0	0	Atrial fibril	85	2	0	>5 years	.	1	0	0	1	1	0	1	0	7	0	0
78.4			1	3	0	0	1	0	Atrial fibril	97	2	0	>5 years	.	1	1	0	0	0	1	0	0	6	0	1
79.9	1			2	1	0	0	1	Atrial fibril	72	2	0	>5 years	.	1	1	0	0	0	1	0	0	6	0	0
62.2	1			2	1	0	0	0	.		9	0	181 days	.	0	0	0	0	0	0	0	1	1	0	0
87.7	1			2	1	0	0	1	Atrial fibril		2	1	.	0-7 days	1	0	0	0	1	0	1	0	7	0	0
53.1	1			2	1	0	0	0	Sinusrhythm		1	1	.	8-30 pv	0	1	1	0	0	0	0	0	2	0	0
54.1		1		1	0	1	0	0	.		9	0	181 days	.	0	1	1	0	0	0	1	0	4	0	0
74.9	1			2	1	0	0	1	.		9	0	1-5 years	.	0	0	0	0	0	0	0	0	2	0	0
71.9	1			2	1	0	0	0	Atrial fibril	77	2	0	1-5 years	.	0	1	0	0	0	1	0	0	3	0	0
68.9	1			2	1	0	0	0	Atrial fibril	131	2	1	.	0-7 days	1	1	0	0	0	0	0	0	3	0	0
65.5	1			2	1	0	0	1	Atrial fibril	138	2	0	>5 years	.	0	0	0	0	0	0	0	0	1	0	0
71.1	1			2	1	0	0	0	Atrial fibril	122	2	0	>5 years	.	0	1	0	0	1	1	1	0	5	0	0
68.5	1			2	1	0	0	0	.		9		>5 years	.	0	0	0	0	0	0	1	0	4	0	0
73.3	1			2	1	0	0	0	.		9	0	>5 years	.	0	0	0	0	0	0	1	0	4	0	0
84.2	1			2	1	0	0	1	Atrial fibril	58	2	0	1-5 years	.	1	0	0	0	0	0	0	0	3	0	0
85.4	1			2	1	0	0	0	Atrial fibril	63	2	0	>5 years	.	1	0	0	0	0	0	1	0	5	0	0
71.8	1			2	1	0	0	0	.		9	0	31-180 da	.	1	0	0	0	1	0	0	0	3	0	0
80.7	1			2	1	0	0	1	Sinusrhythm	73	1	1	.	0-7 days	0	0	0	1	0	0	1	0	5	0	0
76.5	1			2	1	0	0	0	Sinusrhythm	57	1	1	.	0-7 days	1	0	0	0	0	0	1	0	6	1	0
83.6	1			2	1	0	0	1	Atrial fibril	94	2	0	>5 years	.	1	0	0	0	0	0	1	0	6	0	0
73	1			2	1	0	0	0	Sinusrhythm		1	0	>5 years	.	1	0	1	1	1	0	0	0	3	0	1
76.2	1			2	1	0	0	0	Atrial fibril	73	2	0	>5 years	.	1	0	1	1	1	0	1	0	6	0	0
89.3	1			2	1	0	0	0	Atrial fibril	125	2	0	>5 years	.	0	0	0	1	0	0	1	1	7	0	0
82.6	1			2	1	0	0	0	Atrial fibril	102	2	1	.	0-7 days	0	0	0	0	0	0	0	0	3	0	0
71.3	1			2	1	0	0	1	Sinusrhythm	72	1	0	1-5 years	.	0	0	0	0	0	0	0	0	1	0	0
85.5	1			2	1	0	0	0	Sinusrhythm	71	1	0	>5 years	.	0	0	0	1	0	0	1	1	6	0	0
84.6	1			2	1	0	0	0	Atrial fibril		2	0	1-5 years	.	1	0	0	0	0	0	1	0	5	0	0
83	1			2	1	0	0	0	Atrial fibril	58	2	1	0-30 days	0-7 days	1	1	0	0	0	0	1	0	7	0	0
83.7	1			2	1	0	0	1	.		9	0	181 days	.	1	1	0	1	0	0	1	0	8	0	0
88.5	1			2	1	0	0	0	Atrial fibril	76	2	0	>5 years	.	1	0	0	1	1	0	1	1	7	0	0
73.1	1			2	1	0	0	0	Sinusrhythm	120	1	0	>5 years	.	1	0	0	0	0	1	0	0	4	0	0
73.5	1			2	1	0	0	0	Sinusrhythm	54	1	0	1-5 years	.	1	0	0	0	0	0	0	0	2	0	0
74	1			2	1	0	0	0	Atrial fibril	125	2	0	0-30 days	.	0	0	0	0	0	0	0	0	2	0	0
78.9	1			2	1	0	0	0	.		9		.	1-5 years	0	0	0	0	0	0	1	0	5	0	0
85.7	1			2	1	0	0	0	Other	76	4		1-5 years	.	1	0	0	0	0	0	1	0	6	0	0
79.4	1			2	1	0	0	0	Sinusrhythm	64	1		.	31-180 da	1	1	1	0	1	0	0	0	6	0	0
74.1	1			2	1	0	0	0	.		9		181 days	.	1	0	0	0	0	0	0	0	2	0	0
77.8		1		1	0	1	0	0	Sinusrhythm	59	1		1-5 years	.	1	0	0	0	0	0	1	0	5	0	1
69.7	1			2	1	0	0	0	Sinusrhythm	71	1	1	.	0-7 days	0	0	0	0	0	0	0	0	1	0	0
77.7	1			2	1	0	0	0	Sinusrhythm	85	1	1	0-30 days	.	0	0	1	0	1	0	0	0	3	1	0
81.8	1			2	1	0	0	1	.		9	1	1-5 years	.	0	0	1	0	1	0	1	0	5	1	0
81.1	1			2	1	0	0	0	Atrial fibril		2	1	0-30 days	0-7 days	0	0	0	0	0	0	0	0	3	0	0
85.5	1			2	1	0	0	1	Atrial fibril	95	2	0	1-5 years	.	0	0	0	0	1	0	1	1	7	0	0
78.8	1			2	1	0	0	0	Sinusrhythm	62	1		.	181 days	1	0	1	0	0	1	1	0	7	0	0
79			1	3	0	0	1	0	.		9		.	31-180 da	1	0	1	0	0	1	1	0	7	0	0
79.5	1			2	1	0	0	0	.		9	1	0-30 days	.	1	0	1	0	0	1	1	0	7	0	0
80.6	1			2	1	0	0	0	.		9	0	Unknown	.	1	0	0	0	0	0	1	1	6	0	0
83	1			2	1	0	0	0	Atrial fibril	53	2	0	Unknown	.	1	0	0	0	0	0	1	1	6	0	0
63.2			1	3	0	0	1	0	.		9	1	0-30 days	0-7 days	1	0	0	0	0	0	0	0	1	0	0
75.5	1			2	1	0	0	0	Sinusrhythm		1	1	.	0-7 days	1	0	0	0	0	0	0	0	4	1	1
71.6	1			2	1	0	0	1	.		9		Unknown	.	0	1	0	1	0	1	0	1	4	1	1
73.7	1			2	1	0	0	0	.		9		>5 years	.	1	0	0	0	0	0	0	0	3	0	0
77.4			1	3	0	0	1	0	Atrial fibril	96	2	0	>5 years	.	1	0	0	0	0	0	1	0	6	0	0
68			1	3	0	0	1	0	.		9		0-30 days	.	1	0	0	0	0	0	0	0	3	0	0
58.1			1	3	0	0	1	0	Sinusrhythm		1		1-5 years	.	1	1	0	0	0	0	1	0	5	0	0
93.7			1	3	0	0	1	0	.		9		1-5 years	.	1	0	0	0	1	0	1	0	7	0	0
78	1			2	1	0	0	0	.		9	0	>5 years	.	1	0	1	0	0	0	0	0	4	0	0
81.2	1			2	1	0	0	0	.		9		>5 years	.	1	0	1	0	0	0	1	0	6	0	0
57.6	1			2	1	0	0	0	.		9		.	1-5 years	1	0	1	0	0	0	0	0	2	0	1
57.1	1			2	1	0	0	0	.		9		.	1-5 years	0	0	0	0	0	0	0	0	0	0	0
72.6	1			2	1	0	0	0	Sinusrhythm	91	1		1-5 years	.	1	0	0	0	0	0	0	0	3	0	0
75.1	1			2	1	0	0	0	Sinusrhythm	66	1	0	>5 years	.	1	0	1	0	0	0	1	0	6	0	0
67.8	1			2	1	0	0	0	Atrial fibril	72	2	0	0-30 days	.	1	0	0	0	0	0	1	0	4	0	0
91.7	1			2	1	0	0	1	Atrial fibril	127	2	0	>5 years	.	1	0	0	0	0	0	0	1	5	0	0
82.8			1	3	0	0	1	0	Atrial fibril	84	2	0	>5 years	.	0	0	0	0	0	0	0	0	3	0	0
85.6	1			2	1	0	0	0	Atrial fibril	100	2	0	Unknown	.	1	0	0	0	0	0	0	0	4	0	0
76.6	1			2	1	0	0	0	Sinusrhythm	67	1	1	0-30 days	0-7 days	0	0	1	0	1	0	0	0	4	0	0
76.8	1			2	1	0	0	0	Atrial fibril	99	2	0	1-5 years	.	0	0	1	0	0	0	0	0	3	0	0
78.2	1			2	1	0	0	1	Other	66	4	0	>5 years	.	1	0	0	0	1	0	0	0	5	0	0
76.5	1			2	1	0	0	0	Atrial fibril	114	2	0	>5 years	.	0	0	0	0	0	0	0	0	3	0	0
72.8	1			2	1	0	0	0	Atrial fibril	66	2	0	>5 years	.	1	1	1	1	1	0	0	0	4	0	0
65.3	1			2	1	0	0	0	Sinusrhythm	58	1	0	>5 years	.	1	0	0	0	0	0	0	0	2	0	0
52.2	1			2	1	0	0	0	Atrial fibril	73	2	0	>5 years	.	0	0	0	0	0	0	0	0	0	0	0
88.3	1			2	1	0	0	0	Atrial fibril	95	2	0	1-5 years	.	1	0	0	0	1	0	1	1	8	0	0
89.2			1	3	0	0	1	0	.		9	0	1-5 years	.	1	0	0	0	1	0	1	1	8	0	0
85.7			1	3	0	0	1	0	Atrial fibril	69	2	0	>5 years	.	0	0	0	0	0	0	0	0	2	0	0
79.9	1			2	1	0	0	0	Sinusrhythm	56	1	0	1-5 years	.	1	0	1	0	0	0	0	0	4	0	0
65.9	1			2	1	0	0	0	Atrial fibril	102	2	1	0-30 days	0-7 days	0	0	0	0	0	0	0	0	1	0	0
70.5	1			2	1	0	0	0	Atrial fibril	102	2	0	>5 years	.	1	1	1	1	1	0	0	0	4	0	0
86.9	1			2	1	0	0	0	Sinusrhythm	77	1		0-30 days	.	1	0	0	0	0	0	0	0	4	0	0
80.2	1			2	1	0	0	0	Sinusrhythm	81	1		.	181 days	1	1	0	0	0	0	0	0	5	0	0
86.3	1			2	1	0	0	1	Atrial fibril	92	2	0	1-5 years	.	1	1	1	0	0	0	0	1	6	0	0
84.8	1			2	1	0	0	0	Other	79	6	0	>5 years	.	1	1	0	1	1	0	0	0	6	0	0
84.3	1			2	1	0	0	0	Sinusrhythm	69	1	0	>5 years	.	1	1	1	0	1	0	0	0	5	0	0
78.8		1		1	0	1	0	0	Sinusrhythm	51	1		.	1-5 years	1	0	1	1	1	0	0	0	4	0	0
81.8	1			2	1	0	0	1	Atrial fibril	73	2	1	0-30 days	0-7 days	1	0	1	1	1	0	1	0	6	0	0
81			1	3	0	0	1	0	Atrial fibril	77	2	0	1-5 years	.	1	1	1	1	1	0	0	1	7	0	0
78.4	1			2	1	0	0	1	Atrial fibril	95	2	0	1-5 years	.	1	0	1	0	0	0	1	1	7	0	0
76	1			2	1	0	0	0	Atrial fibril	115	2	1	0-30 days	0-7 days	1		1	0	0	0	0	0	4	0	0
68.1	1			2	1	0	0	1	Atrial fibril	157	2	1	0-30 days	0-7 days	0	0	0	0	1	0	0	1	3	0	0
90.7	1			2	1	0	0	0	Atrial fibril	85	2	0	1-5 years	.	1	0	0	1	1	0	0	1	6	0	0
85.5	1			2	1	0	0	0	Sinusrhythm	62	1		.	8-30 pv	0	0	1	0	1	0	0	0	3	0	0
85.6	1			2	1	0	0	0	Atrial fibril	98	2	1	0-30 days	0-7 days	0	0	1	0	1	0	1	0	5	0	0
84.1	1			2	1	0	0	0	Atrial fibril	101	2	0	>5 years	.	0	0	0	0	1	0	1	0	6	0	0
81.2	1			2	1	0	0	0	Sinusrhythm		1	0	0-30 days	.	1	0	1	0	0	0	0	1	5	0	0
82.4	1			2	1	0	0	0	Sinusrhythm		1		1-5 years	.	1	0	1	0	0	0	1	1	7	0	0
78.8	1			2	1	0	0	0	Atrial fibril	105	2	0	>5 years	.	1	0	0	0	1	0	0	0	4	0	0
71.5			1	3	0	0	1		.		9		Unknown	.	0	0	0	0	0	0	0	1	2	0	0
92.9	1			2	1	0	0	0	Atrial fibril	87	2	0	Unknown	.	0	0	0	0	0	0	0	0	3	0	0
87.8	1			2	1	0	0	1	Atrial fibril	73	2	0	Unknown	.	1	0	0	0	1	0	0	0	5	0	0
82.5	1			2	1	0	0	0	Atrial fibril	116	2	0	>5 years	.	1	1	0	0	0	0	0	0	4	0	0
84.8	1			2	1	0	0	0	Atrial fibril	84	2	0	Unknown	.	1	0	0	1	1	0	1	0	6	0	0
81.7	1			2	1	0	0	0	Sinusrhythm	57	1		.	>5 years	0	0	0	0	0	0	0	0	3	0	0
86.6	1			2	1	0	0	0	Atrial fibril	54	2	0	>5 years	.	0	0	1	0	0	0	1	0	4	0	0
81.4	1			2	1	0	0	0	Atrial fibril	98	2	1	0-30 days	0-7 days	1	0	1	0	0	0	0	0	4	0	0
77.5	1			2	1	0	0	0	Sinusrhythm	89	1		.	>5 years	1	0	1	0	0	0	0	0	4	0	0
81.3	1			2	1	0	0	0	Atrial fibril	66	2	0	>5 years	.	1	0	0	0	0	0	0	0	4	0	0
76.9	1			2	1	0	0	0	Atrial fibril	95	2	0	Unknown	.	1	0	0	0	0	0	0	0	4	0	0
67.9	1			2	1	0	0	0	Atrial fibril		2	0	Unknown	.	1	0	0	0	0	0	0	0	2	0	0
73	1			2	1	0	0	0	Atrial fibril	90	2	1	0-30 days	0-7 days	1	0	0	0	0	0	0	0	3	0	0
89.6			1	3	0	0	1	0	Atrial fibril	110	2	0	1-5 years	.	1	0	0	0	0	0	0	0	4	0	0
83	1			2	1	0	0	0	Sinusrhythm		1		Unknown	.	1	0	1	0	1	0	0	1	5	0	0
69.1	1			2	1	0	0	0	Sinusrhythm	58	1		.	1-5 years	1	0	1	1	1	0	1	0	5	0	0
69.5	1			2	1	0	0	0	Sinusrhythm	75	1		.	1-5 years	1	0	1	1	1	0	1	0	5	0	0
73.7	1			2	1	0	0	0	Atrial fibril		2	1	0-30 days	0-7 days	1	0	1	1	1	0	1	0	5	0	0
64.5	1			2	1	0	0	1	Atrial fibril	133	2	0	>5 years	.	0	0	0	0	0	0	0	0	0	0	0
64.5	1			2	1	0	0	1	Atrial fibril	112	2	0	>5 years	.	0	0	0	0	0	0	1	0	2	0	0
63.5	1			2	1	0	0	0	Atrial fibril	109	2	0	1-5 years	.	1	1	0	0	0	0	0	0	3	0	0
95.7	1			2	1	0	0	1	Atrial fibril	126	2	0	Unknown	.	1	0	0	0	0	0	1	0	6	0	0
91.5	1			2	1	0	0	0	Atrial fibril	76	2	0	>5 years	.	0	0	0	0	0	0	0	0	3	0	0
83.8	1			2	1	0	0	0	Sinusrhythm	52	1		.	181 days	1	0	0	0	0	0	0	0	4	0	0
92	1			2	1	0	0	0	Other	70	4		>5 years	.	1	0	0	0	0	0	0	0	4	0	0
84.4	1			2	1	0	0	0	Sinusrhythm	82	1	0	1-5 years	.	0	0	0	0	0	0	0	0	2	0	0
81.6	1			2	1	0	0	0	Atrial fibril	70	2	0	>5 years	.	1	0	1	1	1	0	0	1	5	0	0
81.6	1			2	1	0	0	0	Atrial fibril	68	2	1	0-30 days	0-7 days	0	0	0	0	0	0	0	0	2	0	0
76.3			1	3	0	0	1	1	Atrial fibril	96	2	0	>5 years	.	1	1	1	0	0	0	0	0	5	0	0
70			1	3	0	0	1	0	Sinusrhythm	64	1		.	1-5 years	1	0	0	0	0	0	0	0	2	0	0
67.6	1			2	1	0	0	0	Atrial fibril	130	2	0	Unknown	.	1	0	1	0	0	0	0	0	2	0	0
94.1	1			2	1	0	0	0	Atrial fibril	99	2	0	Unknown	.	1	0	0	0	0	0	0	0	4	0	0
85.9	1			2	1	0	0	1	Atrial fibril	107	2	0	Unknown	.	1	1	0	0	1	0	0	0	6	0	0
80.9	1			2	1	0	0	0	Atrial fibril	105	2	1	0-30 days	0-7 days	0	0	0	0	0	0	0	0	3	0	0
74.6			1	3	0	0	1	0	Sinusrhythm	67	1		.	0-7 days	0	0	0	0	0	0	0	0	2	0	0
68.8	1			2	1	0	0	0	Atrial fibril		2	1	0-30 days	0-7 days	1	1	1	0	1	0	0	0	4	1	0
56.3			1	3	0	0	1	0	Atrial fibril		2	0	Unknown	.	1	0	0	0	0	0	0	0	1	0	0
87.3	1			2	1	0	0	1	Atrial fibril	89	2	0	Unknown	.	1	0	0	1	1	0	1	0	7	0	0
88.3	1			2	1	0	0	0	Atrial fibril	97	2	0	>5 years	.	1	0	0	0	0	0	0	0	4	0	0
88.6	1			2	1	0	0	1	Atrial fibril	91	2	0	>5 years	.	1	0	0	0	0	0	1	0	6	0	0
72.7	1			2	1	0	0	0	Atrial fibril	92	2	1	0-30 days	0-7 days	1	0	0	0	0	0	0	0	3	0	0
77.7	1			2	1	0	0	0	Atrial fibril	82	2	0	>5 years	.	1	1	1	0	1	0	0	0	5	0	0
45.9	1			2	1	0	0	0	Atrial fibril	114	2	0	0-30 days	.	0	0	0	0	0	0	0	0	0	0	0
86.5		1		1	0	1	0	0	Atrial fibril	83	2	0	1-5 years	.	0	0	0	0	1	1	0	0	3	0	0
83.5		1		1	0	1	0	0	Other	66	6		.	1-5 years	1	0	0	0	0	0	0	0	4	0	0
77.4	1			2	1	0	0	1	Atrial fibril		2	0	1-5 years	.	1	0	0	0	0	0	0	1	5	1	0
87	1			2	1	0	0	0	Atrial fibril	110	2	0	Unknown	.	0	0	0	0	0	0	0	0	2	0	0
82.5	1			2	1	0	0	1	Sinusrhythm	94	1	0	>5 years	.	1	0	1	0	1	0	0	1	6	0	0
75.4	1			2	1	0	0	0	Atrial fibril	64	2	0	Unknown	.	0	0	0	0	0	0	0	0	3	0	0
62.6	1			2	1	0	0	0	Atrial fibril	76	2	0	>5 years	.	0	0	0	0	0	0	0	0	0	0	0
90.7	1			2	1	0	0	0	Atrial fibril	104	2	0	Unknown	.	1	0	1	0	1	0	0	1	6	0	0
86.5	1			2	1	0	0	0	Atrial fibril	120	2	0	1-5 years	.	1	0	0	0	0	0	0	0	4	0	0
75.8	1			2	1	0	0	0	Sinusrhythm	51	1	0	31-180 da	.	1	0	1	0	0	0	0	0	4	0	0
76.3		1		1	0	1	0	0	Sinusrhythm	57	1		.	1-5 years	1	1	1	1	1	0	0	0	5	0	0
79.7		1		1	0	1	0	0	Sinusrhythm	61	1	0	1-5 years	.	1	1	1	1	1	0	1	0	7	0	0
74.3	1			2	1	0	0	0	Atrial fibril		2	0	Unknown	.	0	0	0	0	0	0	0	0	2	0	0
75.4	1			2	1	0	0	0	Atrial fibril	85	2	1	0-30 days	0-7 days	0	0	1	0	0	0	0	0	2	0	0
72.4	1			2	1	0	0	0	Other	68	4	0	>5 years	.	0	1	0	0	1	0	0	0	3	0	0
77.6	1			2	1	0	0	0	Atrial fibril	64	2	0	Unknown	.	1	0	1	0	0	1	1	0	6	0	0
88.1			1	3	0	0	1	0	Atrial fibril	45	2	0	>5 years	.	0	0	0	1	1	0	0	0	3	0	0
82.4	1			2	1	0	0	0	Sinusrhythm	68	1	0	1-5 years	.	1	0	1	0	1	0	1	0	6	0	0
74.6	1			2	1	0	0	0	Atrial fibril		2	0	1-5 years	.	0	0	0	0	0	0	0	0	1	0	0
75.9	1			2	1	0	0	1	Atrial fibril	120	2	0	Unknown	.	0	0	0	0	0	0	0	0	2	0	0
72.4		1		1	0	1	0	0	Sinusrhythm	66	1	0	1-5 years	.	1	1	1	0	1	0	1	0	6	0	0
90.6	1			2	1	0	0	0	Atrial fibril	75	2	0	>5 years	.	1	0	1	1	1	0	0	0	4	0	0
77.3	1			2	1	0	0	0	Atrial fibril	71	2	0	Unknown	.	0	1	0	0	0	0	0	0	4	0	0
76.1			1	3	0	0	1	0	Atrial fibril	55	2	0	Unknown	.	0	0	0	0	0	0	0	0	2	0	0
81.1	1			2	1	0	0	0	Atrial fibril	166	2	1	0-30 days	0-7 days	1	0	1	0	0	0	0	0	4	0	0
86.4	1			2	1	0	0	0	Sinusrhythm	82	1		.	181 days	0	0	0	0	0	0	0	0	2	0	0
88.5	1			2	1	0	0	0	Sinusrhythm	86	1	0	1-5 years	.	0	0	0	0	0	0	1	0	4	0	0
89.5	1			2	1	0	0	0	Atrial fibril	91	2	0	1-5 years	.	0	0	0	0	0	0	1	0	4	0	0
89.8	1			2	1	0	0	1	Atrial fibril	82	2	0	1-5 years	.	0	0	0	0	0	0	1	0	4	0	0
89.3	1			2	1	0	0	0	Atrial fibril	114	2	0	1-5 years	.	1	0	0	1	1	0	0	1	6	0	0
86.9	1			2	1	0	0	1	Atrial fibril	89	2	1	0-30 days	0-7 days	1	0	0	0	0	0	0	1	4	0	0
86.8	1			2	1	0	0	0	Atrial fibril	94	2	1	0-30 days	0-7 days	1	0	0	0	0	1	0	1	5	0	0
76		1		1	0	1	0	0	Sinusrhythm		1		.	1-5 years	0	0	1	0	0	0	1	0	4	0	0
77.2	1			2	1	0	0	0	Sinusrhythm		1	1	.	0-7 days	0	0	1	0	0	0	1	0	4	0	0
78		1		1	0	1	0	0	Sinusrhythm		1		.	31-180 da	0	0	0	0	1	0		0	3	0	0
79.2	1			2	1	0	0	0	Atrial fibril	90	2	0	181 days	.	0	0	0	0	1	0	1	0	5	0	0
79.1	1			2	1	0	0	0	Atrial fibril	75	2	0	>5 years	.	1	0	0	0	0	0	0	0	3	0	0
65.1	1			2	1	0	0	0	Sinusrhythm	52	1	1	.	0-7 days	1	0	0	0	0	0	0	0	2	0	0
89.3			1	3	0	0	1	0	Atrial fibril	93	2	0	>5 years	.	1	0	0	0	0	0	0	0	4	0	0
58.3	1			2	1	0	0	0	.		9	0	1-5 years	.	1	0	1	1	0	1	1	0	4	0	0
87.2			1	3	0	0	1	0	Atrial fibril	60	2	0	Unknown	.	0	0	1	0	1	0	0	0	3	0	0
81.6	1			2	1	0	0	1	Atrial fibril	150	2	0	181 days	.	1	0	0	0	0	0	0	0	4	0	0
82.3		1		1	0	1	0	0	Sinusrhythm	63	1	0	>5 years	.	0	0	1	0	0	0	0	0	3	0	0
62	1			2	1	0	0	0	Atrial fibril	80	2	0	1-5 years	.	1	0	1	0	0	0	0	0	1	0	0
93.5	1			2	1	0	0	0	Atrial fibril		2	0	1-5 years	.	1	1	0	0	0	0	0	0	5	0	0
82	1			2	1	0	0	0	Sinusrhythm	70	1	0	Unknown	.	1	0	0	0	0	0	0	0	4	0	0
78.1	1			2	1	0	0	1	Atrial fibril	100	2	0	1-5 years	.	1	1	0	0	0	0	0	0	4	0	0
75.7	1			2	1	0	0	0	Sinusrhythm	76	1	0	Unknown	.	1	1	1	0	0	0	0	0	5	0	0
54.4	1			2	1	0	0	0	Atrial fibril	147	2	0	1-5 years	.	1	1	1	0	1	0	0	1	4	0	0
86	1			2	1	0	0	0	Sinusrhythm	68	1	0	181 days	.	1	1	1	1	1	0	1	0	8	0	0
86.9	1			2	1	0	0	1	Atrial fibril	67	2	0	>5 years	.	1	1	1	1	1	1	1	0	8	0	0
80.3	1			2	1	0	0	0	Sinusrhythm	63	1	1	.	0-7 days	1	1	1	1	1	0	1	0	7	0	0
82.4		1		1	0	1	0	0	Sinusrhythm	44	1	0	>5 years	.	1	1	1	0	1	0	0	0	5	0	0
80.9	1			2	1	0	0	0	Sinusrhythm	86	1	0	>5 years	.	1	1	1	0	0	0	1	0	6	0	0
72.4	1			2	1	0	0	0	Sinusrhythm	60	1	0	>5 years	.	1	0	1	0	0	0	0	0	3	0	0
80	1			2	1	0	0	0	Atrial fibril	100	2	1	0-30 days	0-7 days	0	0	0	0	0	0	0	0	2	0	0
45.3			1	3	0	0	1	1	Sinusrhythm	69	1		Unknown	.	0	0	0	0	0	0	0	0	0	0	0
92.2	1			2	1	0	0	0	Atrial fibril		2	0	1-5 years	.	0	0	0	1	0	0	0	0	3	0	0
86.7	1			2	1	0	0	0	Atrial fibril	78	2	0	>5 years	.	1	0	0	0	0	0	1	0	6	0	0
77.5	1			2	1	0	0	0	Sinusrhythm	53	1	1	.	0-7 days	1	0	1	0	0	0	1	0	6	0	0
82	1			2	1	0	0	0	Atrial fibril	73	2	0	1-5 years	.	1	0	1	0	0	0	1	0	6	0	0
71.5	1			2	1	0	0	0	Atrial fibril		2	0	>5 years	.	0	0	0	0	0	1	0	0	2	0	0
76.8	1			2	1	0	0	0	Sinusrhythm		1		.	1-5 years	0	0	0	0	0	0	0	0	3	0	0
75.2	1			2	1	0	0	0	.		9	1	0-30 days	0-7 days	1	1	0	0	1	0	0	0	5	1	0
81.5			1	3	0	0	1	0	Sinusrhythm	103	1		>5 years	.	1	1	0	0	1	0	1	0	7	0	0
71.6	1			2	1	0	0	0	Atrial fibril	88	2	1	1-5 years	.	1	0	0	0	0	1	0	0	3	0	0
70.3	1			2	1	0	0	0	.		9	0	Unknown	.	1	0	0	0	0	0	0	0	3	0	0
62	1			2	1	0	0	0	Sinusrhythm	71	1	0	1-5 years	.	0	0	0	0	0	0	0	0	0	0	0
86.5	1			2	1	0	0	0	.		9		Unknown	.	0	0	0	0	0	0	1	0	5	0	0
88.1	1			2	1	0	0	0	Atrial fibril		2	0	.	1-5 years	0	0	0	0	0	0	1	0	5	0	0
83.6	1			2	1	0	0	0	Sinusrhythm	94	1		1-5 years	.	0	0	0	0	1	0	1	1	7	0	0
81.4	1			2	1	0	0	0	Sinusrhythm	63	1	1	.	0-7 days	1	0	0	0	0	0	1	0	6	0	0
100.6	1			2	1	0	0	0	Atrial fibril	64	2	0	>5 years	.	1	0	1	0	0	0	0	0	4	0	0
82.6	1			2	1	0	0	0	Atrial fibril		2	0	1-5 years	.	1	0	0	0	1	0	0	1	6	0	0
83.4	1			2	1	0	0	0	Atrial fibril	122	2	0	Unknown	.	1	0	0	0	0	0	0	0	4	0	0
76.4		1		1	0	1	0	0	.		9		1-5 years	.	1	0	0	0	1	0	1	0	6	0	0
70.6	1			2	1	0	0	0	Atrial fibril	100	2	0	Unknown	.	1	0	0	0	0	0	0	0	2	0	0
82.1		1		1	0	1	0	0	.		9		1-5 years	.	1	0	1	1	1	0	0	0	5	0	1
85.9	1			2	1	0	0	1	Atrial fibril	121	2	0	>5 years	.	1	0	1	1	1	1	1	0	7	0	0
85.3			1	3	0	0	1	1	Atrial fibril		2	0	Unknown	.	1	0	0	0	0	0	1	0	6	0	0
71.2	1			2	1	0	0	0	Atrial fibril	120	2	0	>5 years	.	1	1	0	0	1	0	0	1	5	0	0
84.2	1			2	1	0	0	0	Sinusrhythm	66	1	0	>5 years	.	0	0	0	0	0	0	0	0	3	0	1
71.1	1			2	1	0	0	0	Atrial fibril	76	2	1	0-30 days	0-7 days	1	1	0	1	1	0	0	1	5	0	0
86.8		1		1	0	1	0	0	Sinusrhythm	66	1		Unknown	.	1	0	0	0	0	0	0	0	4	0	0
82.7	1			2	1	0	0	0	.		9	0	Unknown	.	1	0	0	0	0	0	0	0	4	0	0
83.6			1	3	0	0	1	0	Sinusrhythm	63	1	0	1-5 years	.	1	0	0	0	0	0	1	0	5	0	0
85.8	1			2	1	0	0	0	Other	60	4	0	>5 years	.	1	0	0	0	0	0	1	0	5	0	1
67.4	1			2	1	0	0	0	Other	80	1	1	Unknown	.	1	1	0	0	0	0	0	0	4	0	0
89.9	1			2	1	0	0	0	Atrial fibril	63	2	0	1-5 years	.	0	0	0	0	0	0	1	1	5	0	0
78.1			1	3	0	0	1	0	.		9	0	1-5 years	.	1	0	0	0	0	0	0	0	4	0	0
75.4		1		1	0	1	0	0	Atrial fibril	139	2	1	0-30 days	0-7 days	1	0	1	0	0	0	0	0	4	0	0
57.8		1		1	0	1	0	0	.		9		>5 years	.	0	0	0	1	1	0	0	0	1	0	0
94.4	1			2	1	0	0	0	Atrial fibril	65	2	0	>5 years	.	1	0	0	0	1	0	0	1	6	0	0
82.7	1			2	1	0	0	0	Atrial fibril	87	2	1	0-30 days	0-7 days	1	0	1	1	1	0	1	0	7	0	0
84.7	1			2	1	0	0	0	Atrial fibril	73	2	0	>5 years	.	1	1	0	0	1	0	0	0	6	0	0
80.1		1		1	0	1	0	0	Atrial fibril	67	2	0	1-5 years	.	1	0	0	1	1	0	0	0	5	0	0
81.8			1	3	0	0	1	0	Atrial fibril	66	2	0	Unknown	.	0	0	0	0	1	0	0	0	3	0	0
74	1			2	1	0	0	0	Atrial fibril	113	2	0	>5 years	.	1	0	0	0	0	0	0	0	2	0	0
95.5	1			2	1	0	0	1	Atrial fibril	79	2		1-5 years	.	1	0	0	0	0	0	0	0	4	0	0
63.5	1			2	1	0	0	0	.		9		1-5 years	.	1	1	0	0	0	0	1	0	4	0	0
89.3	1			2	1	0	0	0	Sinusrhythm	61	1		.	1-5 years	1	0	0	1	1	0	0	0	5	0	0
88.3			1	3	0	0	1	0	Atrial fibril	74	2	0	>5 years	.	0	0	0	0	0	0	0	0	3	0	0
84.7	1			2	1	0	0	0	Atrial fibril	123	2	1	0-30 days	0-7 days	0	0	0	0	0	0	0	0	3	0	0
76.8	1			2	1	0	0	0	Sinusrhythm	99	1	0	>5 years	.	1	0	0	0	1	1	1	0	7	0	0
76.3	1			2	1	0	0	0	Sinusrhythm	79	1		Unknown	.	0	0	0	0	0	0	0	0	2	0	0
78.3	1			2	1	0	0	0	Atrial fibril	124	2	1	0-30 days	0-7 days	1	0	1	0	0	0	0	0	4	0	0
76.1	1			2	1	0	0	0	Atrial fibril	86	2	0	>5 years	.	1	0	0	0	0	0	0	1	5	0	0
72.1	1			2	1	0	0	0	Other	73	4	0	>5 years	.	1	0	0	1	1	0	0	1	5	0	0
75			1	3	0	0	1	0	Other	70	4	0	>5 years	.	1	0	0	1	1	0	1	1	7	0	0
82.8			1	3	0	0	1	1	Atrial fibril		2	0	1-5 years	.	1	0	0	0	0	0	0	0	4	0	0
69	1			2	1	0	0	0	Atrial fibril	112	2	1	0-30 days	0-7 days	0	0	0	0	0	0	1	0	3	0	0
69.7	1			2	1	0	0	0	Sinusrhythm	80	1	0	181 days	.	0	0	0	0	0	0	1	0	3	0	0
102.4	1			2	1	0	0	0	.		9	0	Unknown	.	1	0	0	0	0	0	0	1	5	0	0
89.9		1		1	0	1	0	0	Sinusrhythm	60	1		Unknown	.	1	0	0	0	0	0	0	0	3	0	0
89.9		1		1	0	1	.	0	Sinusrhythm	49	1		Unknown	.	1	0	0	0	0	0	1	0	5	0	0
85.9		1		1	0	1	0	0	Atrial fibril		2	0	Unknown	.	0	0	0	0	1	0	0	0	3	0	0
86.6		1		1	0	1	0	0	Atrial fibril	74	2	0	Unknown	.	0	0	0	0	1	0	1	0	5	0	0
91.1			1	3	0	0	1	0	Atrial fibril	80	2	0	Unknown	.	0	0	0	0	1	0	1	0	5	0	0
60.6	1			2	1	0	0	0	Atrial fibril	89	2	0	Unknown	.	1	0	0	0	0	0	0	0	1	0	0
76	1			2	1	0	0	0	Atrial fibril		2	0	>5 years	.	0	0	1	1	1	0	0	1	5	0	0
76.5			1	3	0	0	1	0	Atrial fibril	65	2	0	31-180 da	.	1	0	0	1	1	0	0	0	5	0	0
78.5	1			2	1	0	0	0	Sinusrhythm	56	1	0	1-5 years	.	1	0	0	1	1	0	0	0	5	0	0
93.5	1			2	1	0	0	0	Other		6	0	>5 years	.	0	0	0	0	1	0	0	1	4	0	0
88.5	1			2	1	0	0	0	Atrial fibril	75	2	0	>5 years	.	1	0	1	0	0	0	1	0	6	0	0
81.3	1			2	1	0	0	0	Atrial fibril	61	2	0	31-180 da	.	1	0	1	1	1	0	0	0	4	0	0
85.3	1			2	1	0	0	0	Other	65	4	0	1-5 years	.	1	0	1	1	1	0	1	0	6	0	0
85.9	1			2	1	0	0	1	Atrial fibril	66	2	0	1-5 years	.	1	0	1	1	1	0	1	0	6	0	0
79.4	1			2	1	0	0	0	.		9	1	.	0-7 days	1	0	0	0	0	0	0	0	4	0	0
74.2	1			2	1	0	0	0	Sinusrhythm	51	1		.	1-5 years	0	1	1	1	1	0	0	0	3	0	0
92.8	1			2	1	0	0	0	Sinusrhythm	72	1		1-5 years	.	1	0	0	0	0	0	0	0	3	0	0
53.6	1			2	1	0	0	1	Atrial fibril	99	2	0	1-5 years	.	0	0	0	0	0	0	0	1	1	0	0
84.2	1			2	1	0	0	0	Atrial fibril	129	2	1	0-30 days	0-7 days	1	0	0	0	1	0	0	0	5	0	0
83.6	1			2	1	0	0	0	Sinusrhythm		1	0	Unknown	.	1	1	0	1	0	0	0	0	6	0	0
80.7			1	3	0	0	1	1	Atrial fibril		2	0	Unknown	.	0	0	0	0	0		0	0	3	0	0
72.7		1		1	0	1	0	0	Atrial fibril	92	2	0	181 days	.	0	0	0	0	0	0	0	0	1	0	0
72.1	1			2	1	0	0	0	Atrial fibril	55	2	0	>5 years	.	0	0	0	0	1	0	0	1	3	0	0
72.3			1	3	0	0	1	0	Atrial fibril	90	2	0	>5 years	.	0	0	0	0	1	0	1	1	5	0	0
74.6	1			2	1	0	0	0	Atrial fibril	99	2	1	0-30 days	0-7 days	0	0	0	0	0	0	0	0	1	0	0
58.8	1			2	1	0	0	0	.		9	0	31-180 da	.	0	0	0	0	0	0	0	0	0	0	0
77.6		1		1	0	1	0	0	Sinusrhythm	62	1	0	Unknown	.	1	0	0	0	0	0	0	1	4	0	0
50.9	1			2	1	0	0	0	Other	78	4		.	1-5 years	0	0	0	0	1	0	0	0	2	0	0
81.6	1			2	1	0	0	0	.		9	0	Unknown	.	0	0	0	1	1	0	0	0	4	0	0
74.9	1			2	1	0	0	0	Atrial fibril	120	2	1	0-30 days	0-7 days	1	0	0	0	0	0	0	1	3	0	0
85.9			1	3	0	0	1	1	.		9		31-180 da	.	0	0	0	0	0	0	0	0	3	0	0
77.6	1			2	1	0	0	1	Atrial fibril	115	2	1	0-30 days	0-7 days	1	1	0	0	0	0	0	0	4	0	0
90.4	1			2	1	0	0	0	Atrial fibril		2	1	0-30 days	0-7 days	0	0	0	0	0	0	0	0	3	0	0
67		1		1	0	1	0	0	Sinusrhythm	76	1		1-5 years	.	1	1	0	1	1	1	0	1	5	0	0
64.5	1			2	1	0	0	1	Atrial fibril	136	2	1	0-30 days	0-7 days	1	0	1	0	0	0	0	0	2	0	0
58.2		1		1	0	1	0	0	.		9		1-5 years	.	0	0	0	0	0	0	0	0	0	0	0
55.3	1			2	1	0	0	0	Sinusrhythm	93	1		.	1-5 years	0	0	0	0	0	0	0	0	0	0	0
84.3	1			2	1	0	0	0	Sinusrhythm	64	1		181 days	.	1	1	1	0	1	0	0	0	6	0	0
88.2	1			2	1	0	0	0	Sinusrhythm	62	1		.	>5 years	0	0	0	0	0	0	0	0	2	0	0
80.9	1			2	1	0	0	0	Atrial fibril	64	2	0	181 days	.	1	0	0	0	0	0	1	0	6	0	0
85.9	1			2	1	0	0	0	Atrial fibril	70	2	0	181 days	.	1	0	0	0	0	0	1	0	6	0	0
80.5	1			2	1	0	0	0	Sinusrhythm	71	1		.	1-5 years	1	0	0	0	0	0	1	0	6	0	0
83.5	1			2	1	0	0	0	Sinusrhythm	66	1		0-30 days	.	1	1	0	0	0	0	1	0	7	0	0
82.9	1			2	1	0	0	0	Atrial fibril	126	2	0	0-30 days	.	1	0	0	1	0	0	0	0	4	0	0
77.7	1			2	1	0	0	0	Sinusrhythm	52	1		Unknown	.	0	0	0	0	1	0	0	0	3	0	0
80.3	1			2	1	0	0	0	Sinusrhythm	61	1		1-5 years	.	1	0	0	0	0	0	0	0	4	0	1
83.9	1			2	1	0	0	1	Atrial fibril	104	2	0	>5 years	.	1	0	0	0	0	0	0	0	4	0	0
84	1			2	1	0	0	0	Atrial fibril		2	0	>5 years	.	0	1	0	1	1	0	1	1	7	0	0
78.3		1		1	0	1	0	0	Sinusrhythm	72	1		.	1-5 years	1	1	0	0	1	0	0	0	5	0	0
82.6	1			2	1	0	0	0	Atrial fibril	74	2	0	>5 years	.	0	0	0	0	1	0	0	0	4	0	0
83.1	1			2	1	0	0	0	Atrial fibril	84	2	0	>5 years	.	0	0	0	0	1	0	1	0	6	0	0
82.4		1		1	0	1	0	0	Atrial fibril	75	2	0	Unknown	.	1	0	0	0	0	0	0	0	3	0	0
77.4	1			2	1	0	0	0	Sinusrhythm	80	1	0	1-5 years	.	0	0	0	0	0	0	0	0	3	0	0
76.7	1			2	1	0	0	0	Atrial fibril	95	2	0	>5 years	.	0	0	0	0	0	0	1	0	4	0	0
70.8	1			2	1	0	0	0	Sinusrhythm		1	1	.	0-7 days	1	1	0	0	0	0	0	0	4	0	0
78.7	1			2	1	0	0	0	Atrial fibril	94	2	0	Unknown	.	1	0	0	0	0	0	0	0	4	0	0
85.9	1			2	1	0	0	0	Other	70	4		1-5 years	.	0	0	0	1	1	0	0	1	4	0	0
81.1	1			2	1	0	0	0	Atrial fibril	96	2	0	Unknown	.	1	0	1	0	1	0	0	1	6	0	0
84.9			1	3	0	0	1	1	Atrial fibril	88	2	0	>5 years	.	1	0	0	0	0	0	0	1	4	0	0
83.1	1			2	1	0	0	0	Atrial fibril	106	2	1	0-30 days	0-7 days	1	0	1	0	0	0	0	0	4	0	0
79.8	1			2	1	0	0	0	Atrial fibril	84	2	0	>5 years	.	1	0	0	0	0	0	1	0	6	0	0
85.4	1			2	1	0	0	0	Sinusrhythm	72	1		>5 years	.	1	0	0	0	0	0	0	0	4	0	0
79.1			1	3	0	0	1	0	Other	87	4	0	31-180 da	.	1	1	0	0	0	0	0	1	5	0	0
79.5	1			2	1	0	0	0	Atrial fibril	102	2	0	>5 years	.	1	1	1	0	0	0	0	0	5	0	0
77.5	1			2	1	0	0	0	Atrial fibril	70	2	1	0-30 days	0-7 days	1	0	1	0	1	0	0	0	5	0	0
81.3		1		1	0	1	0	0	Sinusrhythm	86	1		.	0-7 days	1	0	1	0	1	0	0	0	5	0	0
65.2	1			2	1	0	0	0	Atrial fibril	97	2	0	0-30 days	.	1	0	0	0	0	0	0	1	3	0	0
85.9		1		1	0	1	0	0	Atrial fibril	107	2	0	>5 years	.	0	0	0	0	0	0	1	0	5	0	0
81.7	1			2	1	0	0	0	Atrial fibril	76	2	0	Unknown	.	0	0	0	0	0	0	1	0	5	0	0
81.9	1			2	1	0	0	0	Atrial fibril	85	2	0	Unknown	.	1	0	0	0	0	0	1	0	6	0	0
82.2	1			2	1	0	0	0	Atrial fibril	76	2	0	Unknown	.	1	0	0	0	0	0	1	0	6	0	0
85.1		1		1	0	1	0	0	Atrial fibril	104	2	0	Unknown	.	1	0	1	0	0	1	0	0	5	1	0
73			1	3	0	0	1	0	Sinusrhythm	70	1	0	Unknown	.	1	1	0	0	0	0	0	0	3	0	0
78	1			2	1	0	0	0	.		9		.	>5 years	0	0	0	1	0	0	0	0	4	0	0
84.4	1			2	1	0	0	0	Atrial fibril	104	2	0	31-180 da	.	1	1	0	1	0	0	1	0	8	0	0
85.3	1			2	1	0	0	1	Atrial fibril	86	2	0	1-5 years	.	1	1	0	1	0	0	1	1	9	0	0
84.4			1	3	0	0	1	0	.		9		>5 years	.	0	0	0	0	1	0	0	0	3	0	0
80.8	1			2	1	0	0	0	.	49	9		1-5 years	.	1	0	0	0	0	0	0	1	5	0	0
84.7		1		1	0	1	0	0	Other	70	4		>5 years	.	0	0	1	0	1	0	0	0	4	0	0
75	1			2	1	0	0	0	Sinusrhythm	54	1	1	.	0-7 days	1	0	1	0	0	0	0	0	4	0	0
76.7		1		1	0	1	0	0	Sinusrhythm	80	1		.	8-30 pv	1	0	0	0	1	0	0	0	5	0	0
77.9	1			2	1	0	0	0	.		9		.	181 days	0	0	1	0	1	0	0	0	3	0	0
76.1			1	3	0	0	1	1	Atrial fibril	73	2	0	>5 years	.	0	0	0	0	1	0	0	0	4	0	0
50.2		1		1	0	1	0	0	Atrial fibril	73	2	1	0-30 days	0-7 days	0	0	0	0	0	0	0	0	0	0	0
93.7	1			2	1	0	0	1	.		9		Unknown	.	1	1	0	0	1	0	0	1	7	0	0
89.1	1			2	1	0	0	0	Atrial fibril	91	2	1	0-30 days	0-7 days	1	1	0	0	0	0	0	0	4	0	0
88.4	1			2	1	0	0	1	Atrial fibril	78	2	0	>5 years	.	1	0	0	1	0	0	1	1	8	0	0
74.7			1	3	0	0	1	0	.		9	0	Unknown	.	0	0	0	0	0	0	0	0	1	0	0
75.9		1		1	0	1	0	0	Atrial fibril	61	2	0	Unknown	.	1	0	0	0	0	0	0	0	3	0	0
76		1		1	0	1	0	0	Atrial fibril	86	2	0	Unknown	.	1	0	0	0	0	0	1	0	5	0	0
73.4		1		1	0	1	0	0	Atrial fibril	72	2	0	>5 years	.	1	0	0	1	1	0	0	0	3	0	0
70.7	1			2	1	0	0	0	Atrial fibril	106	2	1	0-30 days	0-7 days	0	0	0	0	0	0	0	0	1	0	0
53.2	1			2	1	0	0	0	Atrial fibril	84	2	0	Unknown	.	1	1	0	0	0	0	0	0	2	0	0
47	1			2	1	0	0	0	Other	73	6		1-5 years	.	0	0	0	0	0	0	0	0	0	0	0
94.7	1			2	1	0	0	0	Sinusrhythm	74	1	0	Unknown	.	1	0	0	0	1	0	0	0	5	0	0
86.3	1			2	1	0	0	0	Atrial fibril	82	2	0	Unknown	.	0	1	0	1	1	0	1	1	8	0	0
78.6			1	3	0	0	1	0	Sinusrhythm	67	1		.	31-180 da	0	0	0	0	1	0	0	0	3	0	0
84.3	1			2	1	0	0	1	.		9	0	>5 years	.	1	0	1	0	1	0	0	0	4	0	0
77.2	1			2	1	0	0	0	Atrial fibril	69	2		>5 years	.	1	0	0	0	0	0	0	0	3	0	0
81.9	1			2	1	0	0	0	Atrial fibril	85	2	0	>5 years	.	0	1	0	0	1	0	0	0	5	0	0
72.7	1			2	1	0	0	0	Atrial fibril		2	0	Unknown	.	1	0	0	0	0	0	1	0	4	0	0
76.2	1			2	1	0	0	0	Atrial fibril	37	2	0	>5 years	.	1	0	0	0	0	0	1	0	5	0	0
74.2			1	3	0	0	1	0	.		9	0	Unknown	.	1	0	0	0	0	0	0	0	3	0	0
73.7	1			2	1	0	0	0	Atrial flutte	85	3	0	Unknown	.	0	1	0	0	1	0	1	0	5	0	0
75	1			2	1	0	0	0	Sinusrhythm	62	1		Unknown	.	0	1	0	0	1	0	1	0	5	0	0
68.5		1		1	0	1	0	0	Other	83	2	0	Unknown	.	0	0	0	0	0	0	0	1	2	0	0
67.9	1			2	1	0	0	0	Atrial fibril	73	2	0	Unknown	.	1	0	0	1	0	0	0	0	3	0	0
70.2			1	3	0	0	1	0	Atrial flutte	70	3	0	>5 years	.	1	0	0	1	1	0	1	0	5	0	0
63.4			1	3	0	0	1	1	Sinusrhythm	61	1		181 days	.	1	1	0	1	1	0	0	0	4	0	0
54.8	1			2	1	0	0	0	Sinusrhythm	68	1		1-5 years	.	1	0	0	0	0	0	0	0	2	0	0
50.7			1	3	0	0	1	0	.		9	0	0-30 days	.	1	1	1	0	0	0	0		2	0	0
85		1		1	0	1	0	0	Sinusrhythm	67	1		31-180 da	.	1	0	0	1	0	0	0	0	4	0	0
80.8			1	3	0	0	1	0	.		9		>5 years	.	0	0	0	1	1	0	0	0	3	0	1
75.4			1	3	0	0	1	1	Atrial fibril	113	2	0	Unknown	.	0	0	0	0	0	0	0	0	3	0	0
68.7	1		1	4	1	0	1	1	Atrial fibril	93	2	1	0-30 days	0-7 days	0	0	0	0	0	0	1	0	3	0	0
55	1			2	1	0	0	0	Atrial fibril	92	2	0	Unknown	.	0	0	0	1	1	0	0	0	1	0	0
87			1	3	0	0	1	1	Sinusrhythm	82	1		Unknown	.	0	0	0	0	0	0	1	0	4	0	0
83.9	1			2	1	0	0	0	.		9		.	181 days	1	0	0	0	0	0	1	0	6	0	0
90.3	1			2	1	0	0	0	Atrial fibril	96	2	0	Unknown	.	1	0	0	0	0	0	1	0	6	0	0
86.5	1			2	1	0	0	0	Atrial fibril	88	2	0	Unknown	.	1	0	1	0	1	0	0	0	4	1	0
86		1		1	0	1	0	0	Atrial fibril	142	2		1-5 years	.	1	0	1	1	0	0	0	0	5	0	0
75		1		1	0	1	0	0	.		9		>5 years	.	1	0	0	0	0	0	0	0	4	0	0
75.5	1			2	1	0	0	0	.		9	0	Unknown	.	1	1	0	0	0	0	0	0	4	0	0
67.9	1			2	1	0	0	0	Sinusrhythm	89	1		.	>5 years	1	0	0	0	0	0	0	0	3	0	0
78.3	1			2	1	0	0	0	Sinusrhythm	67	1	1	.	0-7 days	0	0	0	0	0	0	0	0	3	0	0
80.7		1		1	0	1	0	0	Atrial fibril	95	2	1	0-30 days	0-7 days	1	1	0	0	0	0	0	0	5	0	0
79.7	1			2	1	0	0	0	Atrial fibril	134	2	0	>5 years	.	1	1	0	0	0	0	1	0	7	0	0
71.4			1	3	0	0	1	0	Atrial fibril		2	0	Unknown	.	1	0	0	0	0	0	0	0	2	0	0
93.7	1			2	1	0	0	0	Atrial fibril	87	2	0	>5 years	.	1	1	0	0	0	0	0	1	6	0	0
93.7	1			2	1	0	0	0	Atrial fibril	61	2	0	>5 years	.	1	1	0	0	0	0	1	1	8	0	0
94.5	1			2	1	0	0	1	Atrial fibril	82	2	0	>5 years	.	1	1	0	0	0	0	1	1	8	0	0
74.4		1		1	0	1	0	0	Sinusrhythm	76	1		.	1-5 years	1	1	0	0	0	0	0	0	3	0	0
76.2		1		1	0	1	0	0	Sinusrhythm	66	1		.	181 days	1	1	0	0	0	0	1	0	6	0	0
77.2	1			2	1	0	0	0	Atrial fibril	131	2	1	0-30 days	.	1	1	0	0	0	1	1	0	7	0	0
77.3			1	3	0	0	1	0	Atrial fibril	130	2	0	181 days	.	1	1	0	0	0	1	1	0	7	0	0
88		1		1	0	1	0	0	Atrial fibril	97	2	0	>5 years	.	1	0	0	0	0	0	0	0	4	0	0
87.8	1			2	1	0	0	1	.		9	0	1-5 years	.	1	0	0	1	1	0	0	0	5	0	0
84.2	1			2	1	0	0	1	Atrial fibril	88	2	0	>5 years	.	1	0	0	0	0	0	0	1	5	0	1
71.7	1			2	1	0	0	0	Atrial fibril		2	0	1-5 years	.	1	0	0	0	0	0	0	0	3	0	0
60.7	1			2	1	0	0	0	Sinusrhythm		1		.	181 days	1	1	0	0	0	0	0	0	3	0	0
61.2		1		1	0	1	0	0	.		9		.	8-30 pv	1	1	0	0	0	0	1	0	5	0	0
61.7	1			2	1	0	0	0	Sinusrhythm	68	1		31-180 da	.	1	1	0	0	0	0	1	0	5	0	0
63.2		1		1	0	1	0	0	Sinusrhythm	61	1		1-5 years	.	1	0	1	0	0	0	0	0	1	0	0
91.5	1			2	1	0	0	0	Other		9		Unknown	.	1	0	0	0	0	0	0	0	4	0	0
62.7		1		1	0	1	0	0	Other	72	4		Unknown	.	1	0	0	0	0	0	0	0	2	0	0
76.3			1	3	0	0	1	0	Atrial fibril	67	2	0	Unknown	.	0	0	0	0	0	0	0	1	3	0	0
86.9			1	3	0	0	1	0	Sinusrhythm	79	1		Unknown	.	1	0	0	0	0	0	1	0	5	0	0
90.8	1			2	1	0	0	0	Atrial fibril	58	2	0	Unknown	.	1	0	0	0	0	0	0	0	4	0	0
92.2	1			2	1	0	0	1	Atrial fibril	56	2	0	Unknown	.	1	0	0	0	0	0	1	0	6	0	0
84.7			1	3	0	0	1	0	Atrial fibril	100	2	0	Unknown	.	0	0	0	0	0	0	0	0	2	0	0
75.5	1			2	1	0	0	0	Sinusrhythm	61	1		>5 years	.	1	0	0	0	0	0	0	0	4	0	0
83.5		1		1	0	1	0	0	Sinusrhythm	68	1		.	31-180 da	1	0	1	1	0	0	0	0	4	0	0
71.7	1			2	1	0	0	0	Sinusrhythm	73	1		Unknown	.	1	0	0	0	1	1	1	0	5	0	0
59.2	1			2	1	0	0	0	Sinusrhythm	72	1		>5 years	.	1	0	0	0	0	0	0	1	2	0	0
70			1	3	0	0	1	0	.		9		1-5 years	.	0	0	1	0	0	0	0	0	1	0	0
64.6	1			2	1	0	0	0	Atrial fibril	112	2	1	0-30 days	0-7 days	0	0		0	0	0	0	0	0	0	0
91.1	1			2	1	0	0	1	Atrial fibril	112	2	0	>5 years	.	1	0	0	0	0	0	0	0	4	0	0
81.1	1			2	1	0	0	0	Atrial fibril	160	2	1	0-30 days	0-7 days	1	0	0	0	0	0	0	0	4	1	0
82.4	1			2	1	0	0	0	.		9	0	181 days	.	0	1	0	0	1	0	0	0	4	0	0
82.8	1			2	1	0	0	0	Atrial fibril	58	2	0	1-5 years	.	1	0	1	0	1	0	0	1	6	0	0
80.6	1			2	1	0	0	0	Sinusrhythm	64	1		.	1-5 years	1	0	0	0	0	0	0	0	4	0	0
83.2	1			2	1	0	0	0	Sinusrhythm	81	1		1-5 years	.	1	0	1	0	0	1	1	0	7	0	0
75.9	1			2	1	0	0	0	.		9	0	Unknown	.	1	0	0	0	0	0	0	0	4	1	0
79.7	1			2	1	0	0	0	Atrial fibril	85	2	0	>5 years	.	1	0	0	0	0	0	1	0	6	1	0
87.5	1			2	1	0	0	0	Atrial fibril	69	2	0	1-5 years	.	1	0	0	0	0	0	0	0	3	0	0
90.3		1		1	0	1	0	0	Sinusrhythm	74	1		.	0-7 days	1	1	1	0	0	0	0	0	5	0	0
81.9	1			2	1	0	0	0	Sinusrhythm	61	1	0	1-5 years	.	1	0	1	0	0	0	0	0	4	0	0
81.7	1			2	1	0	0	0	Atrial fibril	109	2	0	1-5 years	.	1	0	1	0	0	0	0	0	4	0	0
75.3	1			2	1	0	0	1	Sinusrhythm	58	1	0	Unknown	.	0	0	0	0	0	0	0	0	2	0	0
73.4		1		1	0	1	0	0	.		9		>5 years	.	1	0	1	0	1	0	0	0	3	0	0
77.3		1		1	0	1	0	0	Atrial fibril	141	2	1	0-30 days	0-7 days	1	0	1	0	0	0	0	0	3	0	0
86.2	1			2	1	0	.	1	Atrial fibril	52	2	1	0-30 days	0-7 days	0	0	0	0	0	0	0	0	2	0	0
94			1	3	0	0	1	1	Atrial fibril	57	2	0	>5 years	.	0	0	0	0	0	0	0	0	2	0	0
87.9	1			2	1	0	0	1	Atrial fibril	95	2	1	0-30 days	0-7 days	1	0	0	0	0	0	0	0	4	0	0
69.2	1			2	1	0	0	0	Sinusrhythm	72	1		>5 years	.	0	0	0	0	0	0	0	0	1	0	0
89.1	1			2	1	0	0	0	Atrial fibril	71	2	0	>5 years	.	1	1	1	0	0	0	0	0	5	0	0
74.5		1		1	0	1	0	0	Sinusrhythm	87	1		.	0-7 days	1	0	0	0	0	0	0	0	3	0	0
73.9			1	3	0	0	1	1	Atrial fibril	68	2	1	1-5 years	.	1	0	0	0	0	0	0	0	2	0	0
67.5	1			2	1	0	0	0	Atrial fibril	144	2	1	0-30 days	0-7 days	1	0	0	0	0	0	0	0	2	0	0
92.8	1			2	1	0	0	0	Sinusrhythm	62	1		Unknown	.	1	0	0	0	1	0	0	0	5	0	0
87.2	1			2	1	0	0	1	Atrial fibril	77	2	0	1-5 years	.	1	0	0	0	0	0	1	1	7	0	0
84.8		1		1	0	1	0	0	Atrial flutte	159	3	0	31-180 da	.	1	1	1	0	0	0	0	0	5	0	0
63.2	1			2	1	0	0	0	Atrial fibril	75	2	0	>5 years	.	0	0	0	0	0	0	1	0	2	0	0
74.1	1			2	1	0	0	0	Atrial fibril	142	2	1	0-30 days	0-7 days	0	0	0	0	0	0	0	0	1	0	0
91.7	1			2	1	0	0	1	Atrial fibril	62	2	0	>5 years	.	0	0	0	0	0	0	0	0	3	0	0
70	1			2	1	0	0	0	Atrial fibril		2	0	181 days	.	0	0	0	0	0	0	0	0	2	0	0
79.7		1		1	0	1	0	0	Sinusrhythm	53	1		.	8-30 pv	0	0	0	0	0	0	0	0	2	0	0
75.5	1			2	1	0	0	0	Atrial fibril	90	2	0	1-5 years	.	1	1	0	0	1	0	0	0	6	0	0
77	1			2	1	0	0	0	Atrial fibril	89	2	0	1-5 years	.	1	1	0	0	1	0	1	0	8	0	0
77.6			1	3	0	0	1	0	Atrial fibril	102	2	0	>5 years	.	1	1	0	0	1	0	1	0	8	0	0
88.2	1			2	1	0	0	0	.		9	0	>5 years	.	1	0	0	0	1	0	0	0	4	0	0
82.8			1	3	0	0	1	1	Atrial fibril		2	0	>5 years	.	1	0	0	0	0	0	0	0	3	0	0
89	1			2	1	0	0	1	Atrial fibril	96	2	0	Unknown	.	0	0	0	0	1	1	1	1	7	0	0
67.8	1			2	1	0	0	0	Sinusrhythm	76	1		Unknown	.	1	0	0	0	0	0	0	0	3	0	0
70.1	1			2	1	0	0	0	Sinusrhythm	72	1		Unknown	.	1	0	0	0	0	0	1	0	5	0	0
71.6	1			2	1	0	0	0	Sinusrhythm	83	1		Unknown	.	1	0	0	0	0	0	1	0	5	0	0
72.5		1		1	0	1	0	0	Sinusrhythm	77	1		>5 years	.	1	0	0	0	0	0	1	0	5	0	0
70.4		1		1	0	1	0	0	Sinusrhythm	47	1	1	.	0-7 days	1	0	0	0	0	0	0	0	3	0	0
80.3		1		1	0	1	0	0	Atrial fibril		2	0	Unknown	.	1	0	0	0	0	0	0	0	4	0	0
54.9	1			2	1	0	0	0	Atrial fibril	83	2	0	>5 years	.	0	0	0	0	0	0	0	0	0	0	0
73.6	1			2	1	0	0	0	Sinusrhythm	56	1	0	Unknown	.	1	0	0	0	0	0	0	0	3	0	0
83.2	1			2	1	0	0	0	Other	70	4	0	1-5 years	.	1	0	1	1	1	0	0	0	4	0	0
81.2	1			2	1	0	0	0	Atrial fibril	71	2	0	>5 years	.	1	1	1	0	1	0	0	0	5	0	0
77.4	1			2	1	0	0	0	Atrial fibril	73	2	1	0-30 days	0-7 days	1	1	1	0	0	0	0	0	5	0	0
78.7	1			2	1	0	0	1	Atrial fibril	70	2	0	1-5 years	.	0	0	0	0	1	0	0	1	4	1	0
81.5		1		1	0	1	0	0	Other	55	4		Unknown	.	0	0	1	0	1	0	0	1	5	0	0
91.5			1	3	0	0	1	0	.		9	0	Unknown	.	1	0	0	0	0	0	0	0	3	0	0
76.6	1			2	1	0	0	0	Sinusrhythm	78	1	0	.	1-5 years	1	0	0	0	0	0	0	0	4	0	0
78.9	1			2	1	0	0	1	Atrial fibril	89	2	1	0-30 days	0-7 days	1	0	0	0	0	0	1	0	6	0	0
75.3	1			2	1	0	0	0	Atrial fibril	132	2	1	0-30 days	0-7 days	1	0	1	0	0	0	0	0	4	0	0
75.9	1			2	1	0	0	0	Atrial fibril	83	2	0	1-5 years	.	1	0	0	0	0	0	0	0	4	0	0
68.6	1			2	1	0	0	0	Atrial fibril	104	2	1	0-30 days	0-7 days	1	0	1	0	0	0	0	0	2	0	0
86	1			2	1	0	0	0	Other		4		>5 years	.	1	0	0	1	1	0	0	0	5	0	0
79.1		1		1	0	1	0	0	Other	54	4		31-180 da	.	1	0	1	0	0	0	0	0	4	0	0
84.2	1			2	1	0	0	0	Other	60	4		>5 years	.	1	0	1	0	0	0	1	0	6	0	0
71.4	1			2	1	0	0	0	.		9		1-5 years	.	1	0	0	0	0	0	0	0	3	0	0
82	1			2	1	0	0	0	.		9	1	0-30 days	0-7 days	0	0	0	0	0	0	0	0	3	0	0
86.2	1			2	1	0	0	0	Atrial fibril	60	2	0	1-5 years	.	0	0	0	1	0	1	0	0	3	0	0
84.1		1		1	0	1	0	0	Atrial fibril	119	2	0	Unknown	.	1	0	1	0	0	0	1	0	5	0	0
82.9			1	3	0	0	1	1	Atrial fibril	68	2	0	>5 years	.	1	0	0	0	0	0	0	0	4	0	0
77.4	1			2	1	0	0	0	Other	65	1		Unknown	.	0	0	0	0	0	0	0	0	3	0	0
76.1	1			2	1	0	0	0	Atrial fibril	88	2	0	Unknown	.	1	0	1	1	1	0	1	0	6	0	0
80.5	1			2	1	0	0	0	Atrial fibril	105	2	1	0-30 days	0-7 days	0	0	0	0	0	0	0	0	2	0	0
72.7	1			2	1	0	0	0	Atrial fibril	126	2	1	0-30 days	0-7 days	1	0	0	0	0	0	0	0	3	0	0
69	1			2	1	0	0	0	Other		4		>5 years	.	1	1	0	0	0	0	0	1	4	0	0
69		1		1	0	1	0	0	Atrial fibril	75	2	0	>5 years	.	1	0	0	0	0	0	0	0	2	0	0
97.9	1			2	1	0	0	1	Atrial fibril	81	2	0	Unknown	.	1	0	0	0	1	0	0	0	5	0	0
84.4	1			2	1	0	0	0	Atrial fibril	60	2	0	Unknown	.	0	0	0	0	0	0	0	0	2	0	0
70.8	1			2	1	0	0	0	Sinusrhythm	48	1		>5 years	.	0	0	1	0	0	1	0	0	2	0	0
81.8		1		1	0	1	0	0	Sinusrhythm	66	1	0	0-30 days	.	1	0	0	0	0	0	0	0	4	0	0
76.1	1			2	1	0	0	0	Atrial fibril	81	2	0	31-180 da	.	0	0	0	0	0	0	0	0	3	0	0
69.9			1	3	0	0	1	0	Sinusrhythm		1		1-5 years	.	1	0	0	0	0	0	0	0	3	0	0
68.9	1			2	1	0	0	1	Atrial fibril	82	2	0	1-5 years	.	1	1	1	0	0	0	0	1	4	0	0
67.7		1		1	0	1	0	0	Sinusrhythm	54	1		>5 years	.	0	0	0	0	1	0	0	0	2	0	0
70.3		1		1	0	1	0	0	Sinusrhythm	71	1		1-5 years	.	1	0	0	0	0	0	0	0	3	0	0
76.5		1		1	0	1	0	0	Sinusrhythm	90	1		Unknown	.	0	0	0	0	0	0	0	0	3	0	0
73.9	1			2	1	0	0	0	Atrial fibril	76	2	0	1-5 years	.	1	0	0	0	0	0	0	0	2	0	0
74	1			2	1	0	0	1	Atrial fibril	66	2	0	1-5 years	.	1	1	1	0	0	0	0	0	4	0	0
77.1	1			2	1	0	0	0	Atrial fibril	128	2	1	0-30 days	0-7 days	0	0	1	0	0	0	0	0	3	0	0
62.4	1			2	1	0	0	0	Atrial fibril	66	2	0	Unknown	.	1	1	1	0	0	0	0	1	3	0	0
67.1	1			2	1	0	0	0	Atrial fibril	142	2	0	1-5 years	.	1	0	1	0	0	0	0	0	2	0	0
90.2			1	3	0	0	1	1	Atrial fibril	104	2	1	0-30 days	0-7 days	1	0	0	0	0	0	0	0	4	0	0
65			1	3	0	0	1	0	Sinusrhythm	60	1		1-5 years	.	1	0	0	0	1	0	0	0	2	0	0
82.1	1			2	1	0	0	0	Atrial fibril	100	2	0	Unknown	.	1	1	0	0	0	0	0	0	5	0	0
87.4	1			2	1	0	0	1	Atrial fibril	105	2	0	>5 years	.	1	1	0	0	0	0	1	0	7	0	0
82.6	1			2	1	0	0	0	Atrial fibril	69	2	0	181 days	.	1	0	1	0	0	0	0	0	3	0	0
81.4	1			2	1	0	0	0	Sinusrhythm	72	1		.	1-5 years	1	1	0	1	0	1	0	0	6	0	0
86		1		1	0	1	0	0	Sinusrhythm	98	1		.	31-180 da	0	1	1	0	1	0	0	0	5	0	0
78.1	1			2	1	0	0	0	Atrial fibril	56	2	0	>5 years	.	1	0	1	0	0	0	0	0	3	0	0
80.3	1			2	1	0	0	0	Atrial fibril	116	2	0	1-5 years	.	0	0	0	0	0	0	0	0	3	0	0
70.9	1			2	1	0	0	0	Atrial fibril	100	2	0	1-5 years	.	0	0	0	0	0	0	0	0	2	0	0
82.8	1			2	1	0	0	0	Atrial fibril	58	2	0	Unknown	.	1	0	0	1	0	0	0	1	5	1	0
71.1	1			2	1	0	0	0	Atrial fibril	94	2	0	181 days	.	1	0	0	0	0	0	0	0	3	0	0
72.7	1			2	1	0	0	1	Atrial fibril	90	2	0	1-5 years	.	1	0	0	0	0	0	1	0	5	0	0
62.1	1			2	1	0	0	0	Sinusrhythm	77	1		0-30 days	.	0	0	0	0	0	0	0	0	0	0	0
59.8	1			2	1	0	0	0	Sinusrhythm	52	1		>5 years	.	0	0	1	0	0	0	0	0	0	0	0
54.7	1			2	1	0	0	0	Atrial fibril	101	2	1	0-30 days	0-7 days	1	0	1	0	0	0	0	0	1	0	0
82.6		1		1	0	1	0	0	Sinusrhythm		1	0	Unknown	.	1	0	0	0	0	0	0	0	3	0	0
73.7			1	3	0	0	1	1	Sinusrhythm	87	1	0	>5 years	.	0	0	0	0	0	0	0	0	2	1	0
73.3	1			2	1	0	0	0	Sinusrhythm	76	1	0	0-30 days	.	1	0	0	0	0	0	0	0	2	0	0
84.6	1			2	1	0	0	0	Sinusrhythm	61	1	0	Unknown	.	0	0	0	0	0	0	0	0	3	0	0
86	1			2	1	0	0	1	Other	75	8	0	>5 years	.	0	0	0	0	0	0	1	0	5	0	0
82.1		1		1	0	1	0	0	Atrial fibril	92	2		1-5 years	.	0	0	1	0	1	0	0	0	3	0	0
78.9	1			2	1	0	0	0	Sinusrhythm	77	1		.	8-30 pv	1	0	0	0	0	0	0	0	3	0	0
79.8	1			2	1	0	0	0	Atrial fibril	135	2	0	0-30 days	.	1	0	0	0	0	0	0	0	4	0	0
77.1		1		1	0	1	0	0	Sinusrhythm	54	1		181 days	.	1	1	0	0	0	0	1	0	7	0	0
73.9	1			2	1	0	0	0	Sinusrhythm	61	1		>5 years	.	1	1	1	0	0	0	1	0	6	0	0
70.4	1			2	1	0	0	0	Atrial fibril	150	2	1	0-30 days	0-7 days	0	0	0	0	0	0	0	0	1	0	0
56.8	1			2	1	0	0	0	Sinusrhythm	57	1	1	.	0-7 days	0	0	0	0	0	0	0	0	0	0	0
78.1		1		1	0	1	0	0	Sinusrhythm	74	1	0	>5 years	.	0	0	1	1	1	1	1	1	7	0	0
90.7	1			2	1	0	0	0	Atrial fibril	79	2	1	0-30 days	0-7 days	0	0	0	0	0	0	0	0	3	0	0
51.3	1			2	1	0	0	1	Atrial fibril		2	0	1-5 years	.	1	0		0	0	0	0	0	1	0	0
84.9	1			2	1	0	0	1	Atrial fibril	131	2	0	Unknown	.	0	0	0	0	0	0	0	0	3	0	0
84		1		1	0	1	0	0	Sinusrhythm	55	1	0	Unknown	.	1	0	0	0	0	0	0	0	3	0	0
80.3	1			2	1	0	0	0	Sinusrhythm	120	1	1	0-30 days	0-7 days	1	0	0	0	0	0	0	0	4	0	0
75.1	1			2	1	0	0	0	.	94	9	1	0-30 days	0-7 days	1	0	0	0	0	0	0	0	3	0	0
69.6	1			2	1	0	0	0	Atrial fibril	65	2	1	0-30 days	0-7 days	1	0	1	0	0	0	1	0	4	0	0
82.5	1			2	1	0	0	0	Atrial fibril	79	2	0	>5 years	.	0	0	0	0	0	0	0	0	3	0	0
84.8	1			2	1	0	0	0	Atrial fibril	96	2	0	0-30 days	.	0	0	1	0	0	0	0	1	4	0	0
65			1	3	0	0	1	0	Sinusrhythm	88	1	1	.	0-7 days	0	0	0	0	0	0	0	0	0	0	0
83.4	1			2	1	0	0	0	Atrial flutte	103	3	0	1-5 years	.	1	1	0	0	0	0	0	0	4	0	0
74.2	1			2	1	0	0	0	Sinusrhythm	57	1	0	1-5 years	.	0	0	0	0	0	0	0	0	2	0	0
75.4	1			2	1	0	0	0	Atrial fibril	124	2	1	0-30 days	0-7 days	0	0	1	1	1	0	0	0	3	0	0
72.5	1			2	1	0	0	1	Atrial fibril	111	2	1	0-30 days	0-7 days	1	1	0	0	1	1	0	0	4	0	0
70.7	1			2	1	0	0	0	Atrial fibril	83	2	0	1-5 years	.	1	1	0	0	0	0	0	0	3	0	1
90	1			2	1	0	0	0	Atrial fibril	99	2	0	1-5 years	.	1	1	0	0	0	0	0	0	5	0	0
82.5		1		1	0	1	0	0	Sinusrhythm	79	1	0	1-5 years	.	1	0	1	1	1	0	1	0	6	0	0
84.4			1	3	0	0	1	0	Sinusrhythm	86	1	0	>5 years	.	1	1	1	1	1	0	1	0	7	0	0
65.1	1			2	1	0	0	0	Other	70	4	0	>5 years	.	1	0	0	0	0	0	0	0	3	0	0
76.7			1	3	0	0	1	0	Atrial fibril	70	2	0	1-5 years	.	1	0	1	0	1	0	1	0	6	0	0
77.1		1		1	0	1	0	0	Atrial fibril	75	2	0	>5 years	.	1	0	1	0	1	0	1	0	6	0	0
73.9	1			2	1	0	0	0	Sinusrhythm	45	1	0	1-5 years	.	1	0	1	0	1	0	0	0	4	0	0
72.8			1	3	0	0	1	0	Sinusrhythm	103	1	0	Unknown	.	1	0	1	0	0	0	1	0	5	0	0
93.2	1			2	1	0	0	0	Sinusrhythm	97	1	0	>5 years	.	1	0	0	0	0	0	0	1	5	0	0
68.8	1			2	1	0	0	0	Sinusrhythm	56	1	0	1-5 years	.	0	0	0	0	0	0	0	0	2	0	0
93.5	1			2	1	0	0	0	Atrial fibril	94	2	0	>5 years	.	0	0	0	0	0	0	0	1	4	0	0
83.8	1			2	1	0	0	0	Sinusrhythm	70	1	0	1-5 years	.	0	0	0	0	0	0	0	0	3	0	0
82.9	1			2	1	0	0	1	Atrial fibril	83	2	0	>5 years	.	0	0	0	1	1	0	0	0	4	0	0
79.5		1		1	0	1	0	0	Sinusrhythm	82	1	1	0-30 days	.	1	0	0	1	1	0	0	0	4	0	0
81.1		1		1	0	1	0	0	Atrial fibril	76	2	0	1-5 years	.	1	0	0	1	1	0	1	0	6	0	0
84.3		1		1	0	1	0	0	Atrial fibril	77	2	0	1-5 years	.	1	0	0	1	1	0	1	0	6	0	0
79.4		1		1	0	1	0	0	Sinusrhythm	61	1		.	1-5 years	1	0	1	0	1	0	0	0	4	0	0
75.4	1			2	1	0	0	0	Atrial fibril	100	2	1	0-30 days	0-7 days	1	0	0	0	0	0	0	0	3	0	0
83			1	3	0	0	1	0	Atrial fibril	89	2	1	>5 years	.	1	0	0	0	0	1	1	0	6	0	0
72.4	1			2	1	0	0	0	Sinusrhythm	103	1		1-5 years	.	1	1	1	0	0	0	0	0	4	0	0
72.7	1			2	1	0	0	0	Sinusrhythm	53	1		1-5 years	.	1	1	1	0	0	0	1	0	6	0	0
74.9		1		1	0	1	0	0	Sinusrhythm	57	1		>5 years	.	1	1	1	0	1	0	1	0	7	0	0
92.6	1			2	1	0	0	0	Atrial fibril	120	2	1	0-30 days	0-7 days	0	0	0	0	0	0	0	0	2	0	0
81	1			2	1	0	0	0	Sinusrhythm	114	1	1	0-30 days	.	1	1	0	0	0	0	1	0	7	0	0
80.5			1	3	0	0	1	1	Atrial fibril	87	2	0	>5 years	.	1	0	0	0	0	0	1	0	6	0	0
67.6			1	3	0	0	1	0	Atrial fibril	68	2	0	1-5 years	.	0	0	0	0	1	0	0	0	2	0	0
55.8		1		1	0	1	0	0	Atrial fibril	92	2	0	>5 years	.	0	0	0	0	0	0	0	0	0	0	0
85.2	1			2	1	0	0	0	.	88	9	0	181 days	.	1	0	0	0	0	0	0	0	4	0	0
90			1	3	0	0	1	0	Atrial fibril	55	2	0	Unknown	.	0	0	0	0	0	0	0	0	2	0	0
90.3	1			2	1	0	0	0	Atrial fibril	60	2	0	Unknown	.	0	0	0	0	0	0	1	0	4	0	0
83.5	1			2	1	0	0	0	Atrial fibril	60	2	1	0-30 days	0-7 days	0	0	0	1	1	0	1	0	6	0	0
75.9			1	3	0	0	1	0	Sinusrhythm	64	1		1-5 years	.	1	0	1	0	1	0	0	0	5	0	0
76.5	1			2	1	0	0	0	Sinusrhythm	57	1		1-5 years	.	1	0	1	0	1	0	0	0	5	0	0
72	1			2	1	0	0	1	.		9	0	Unknown	.	1	1	0	0	0	1	0	1	5	1	.
76.8	1			2	1	0	0	0	Sinusrhythm	82	1	0	31-180 da	.	0	0	1	1	1	0	0	0	3	0	0
79.8	1			2	1	0	0	0	Atrial fibril	104	2	0	1-5 years	.	1	0	0	0	0	0	0	0	4	0	0
80.5		1		1	0	1	0	0	Sinusrhythm	46	1	0	1-5 years	.	0	0	0	0	0	0	0	0	3	0	0
69.7	1			2	1	0	0	0	Atrial fibril	85	2	0	1-5 years	.	1	0	1	0	0	1	0	0	3	0	0
70.4	1			2	1	0	0	0	Atrial fibril	107	2	0	1-5 years	.	1	0	1	0	0	1	1	0	5	1	0
58		1		1	0	1	0	0	Sinusrhythm	45	1	0	1-5 years	.	1	0	1	1	1	0	0	0	2	0	0
81.1			1	3	0	0	1	1	Atrial fibril	98	2	0	1-5 years	.	1	1	1	0	0	0	0	0	5	0	0
81.4		1		1	0	1	0	0	Sinusrhythm	84	1		.	1-5 years	0	1	0	0	0	0	0	0	3	0	0
81.6	1			2	1	0	0	0	Atrial fibril	104	2	1	0-30 days	0-7 days	0	1	1	0	0	0	0	0	3	0	0
69.1		1		1	0	1	0	0	Sinusrhythm		1		.	1-5 years	0	0	1	0	1	0	0	0	3	0	0
70.8	1			2	1	0	0	0	Sinusrhythm	89	1		.	0-7 days	0	0	1	0	1	0	1	0	5	0	0
77.3		1		1	0	1	0	0	Sinusrhythm	74	1	1	.	0-7 days	1	0	1	1	0	0	0	0	5	0	0
71.3	1			2	1	0	0	0	Sinusrhythm	66	1	1	0-30 days	0-7 days	0	0	0	0	0	0	0	0	1	0	0
89.3	1			2	1	0	0	1	Atrial fibril	137	2	0	Unknown	.	1	0	0	0	1	1	0	1	6	0	0
85.7	1			2	1	0	0	0	Atrial fibril	91	2	0	31-180 da	.	1	1	0	0	0	0	0	0	5	0	0
82	1			2	1	0	0	0	Sinusrhythm	64	1		.	>5 years	1	1	0	0	1	0	0	1	7	0	0
75.7	1			2	1	0	0	0	Sinusrhythm	74	1		Unknown	.	0	0	0	0	0	0	0	0	3	0	0
79.6	1			2	1	0	0	0	Sinusrhythm	74	1		Unknown	.	1	0	1	0	0	0	1	0	6	0	0
80.7	1			2	1	0	0	0	Atrial fibril	77	2	0	Unknown	.	1	0	0	1	1	0	1	0	6	0	0
74.7	1			2	1	0	0	0	Atrial fibril	84	2	0	Unknown	.	0	0	0	0	0	0	0	0	1	0	0
65.1			1	3	0	0	1	0	Atrial fibril	53	2	0	Unknown	.	1	1	0	0	0	0	0	1	4	0	0
63.8			1	3	0	0	1	1	Atrial fibril	116	2	0	Unknown	.	1	1	0	0	1	0	0	0	3	0	0
63	1			2	1	0	0	0	Other	60	4		>5 years	.	1	0	1	0	0	0	0	0	1	0	0
62.9	1			2	1	0	0	0	Sinusrhythm	72	1		1-5 years	.	1	1	0	0	0	0	0	0	3	0	0
102	1			2	1	0	0	0	Atrial fibril	89	2	0	Unknown	.	0	0	0	0	0	0	0	0	3	0	0
91.1	1			2	1	0	0	0	Atrial fibril	83	2	0	>5 years	.	0	0	0	1	0	0	0	0	4	0	0
91.6	1			2	1	0	0	0	Atrial fibril	79	2	0	>5 years	.	0	0	0	1	0	0	1	0	6	0	0
72.5	1			2	1	0	0	0	Sinusrhythm	67	1		1-5 years	.	1	1	1	0	0	0	0	0	4	0	0
72.6		1		1	0	1	0	0	Sinusrhythm	72	1		1-5 years	.	1	1	1	0	0	0	0	0	4	0	0
77.8	1			2	1	0	0	0	Atrial fibril	87	2	0	>5 years	.	1	1	1	0	0	0	1	0	7	1	0
72.6		1		1	0	1	0	0	Sinusrhythm	89	1		.	1-5 years	0	0	0	0	0	0	0	0	2	0	0
76.8		1		1	0	1	0	0	Atrial fibril	76	2	0	181 days	.	0	0	1	0	0	0	0	0	2	0	0
71.5			1	3	0	0	1	0	Atrial fibril	64	2	0	1-5 years	.	1	0	0	1	1	0	0	0	3	0	0
92.9	1			2	1	0	0	0	Atrial fibril	67	2	0	Unknown	.	0	0	0	0	0	0	0	0	3	0	0
87.3	1			2	1	0	0	0	Atrial fibril	130	2	1	0-30 days	0-7 days	1	0	1	0	0	0	0	0	4	0	0
89.6	1			2	1	0	0	0	Atrial fibril	67	2		Unknown	.	0	0	0	0	0	0	0	1	4	0	0
86.4	1			2	1	0	0	0	Atrial fibril	74	2	0	1-5 years	.	1	0	0	0	0	0	0	0	4	0	0
77.6			1	3	0	0	1	1	Atrial fibril	92	2	0	Unknown	.	1	0	0	0	0	0	1	0	5	0	0
78.1			1	3	0	0	1	0	Atrial fibril	79	2		.	>5 years	1	0	0	0	0	0	0	0	4	0	0
68			1	3	0	0	1	0	Atrial fibril	60	2	0	Unknown	.	0	0	0	0	0	0	0	0	1	0	0
83.1	1			2	1	0	0	0	Atrial fibril	116	2	0	Unknown	.	1	0	0	0	0	1	0	0	5	0	0
82.5	1			2	1	0	0	0	Atrial fibril	140	2	1	0-30 days	.	0	0	0	0	0	0	0	0	3	0	0
70		1		1	0	1	0	0	Sinusrhythm	77	1	1	.	1-5 years	1	1	0	0	1	0	0	0	4	0	0
71.4			1	3	0	0	1	0	Atrial fibril	102	2	0	Unknown	.	0	1	0	0	0	0	0	1	3	0	0
62	1			2	1	0	0	0	Atrial fibril	97	2	0	1-5 years	.	1	0	0	0	0	0	0	0	1	0	0
53.7		1		1	0	1	0	0	Sinusrhythm	70	1		>5 years	.	1	1	0	0	0	0	0	0	2	0	0
55.2	1			2	1	0	0	0	Atrial fibril	85	2		1-5 years	.	1	1	0	0	1	0	0	1	5	0	0
89.6	1			2	1	0	0	0	Atrial fibril	70	2	0	181 days	.	0	0	0	0	0	0	0	1	4	0	0
77.2	1			2	1	0	0	0	Atrial fibril	91	2	0	Unknown	.	0	0	0	0	0	0	0	0	3	0	0
80.9		1		1	0	1	0	0	Atrial fibril	101	2	0	Unknown	.	0	0	0	1	0	0	0	0	4	0	0
68.3	1			2	1	0	0	0	Atrial fibril	101	2	0	Unknown	.	0	0	0	0	1	1	0	0	2	0	0
64.6	1			2	1	0	0	0	Atrial fibril	106	2	1	0-30 days	0-7 days	1	1	0	0	0	0	0	0	3	0	0
89	1			2	1	0	0	0	Atrial fibril	69	2	1	0-30 days	0-7 days	1	0	0	0	0	0	0	0	3	0	0
87.7		1		1	0	1	0	0	Other	70	4		Unknown	.	1	0	0	0	0	0	0	0	4	0	1
84.6	1			2	1	0	0	1	Atrial fibril	82	2	0	Unknown	.	0	0	0	1	1	0	0	1	5	0	0
80.8	1			2	1	0	0	0	Atrial fibril	112	2	0	Unknown	.	0	0	0	0	0	0	0	0	3	0	0
82.8	1			2	1	0	0	0	Sinusrhythm	63	1		1-5 years	.	1	1	0	0	0	0	0	0	5	0	0
73.2	1			2	1	0	0	0	Atrial fibril	100	2	0	>5 years	.	0	0	0	0	0	0	0	0	1	0	0
80.9		1		1	0	1	0	0	Sinusrhythm	57	1		>5 years	.	0	0	0	0	0	0	0	0	3	0	0
74.2	1			2	1	0	0	0	Atrial fibril	78	2	0	Unknown	.	1	1	0	0	1	0	0	0	5	0	0
74	1			2	1	0	0	0	Atrial fibril	70	2	0	1-5 years	.	0	0	0	0	1	0	0	1	4	0	0
75		1		1	0	1	0	0	Sinusrhythm	60	1		.	1-5 years	1	0	0	0	0	0	0	0	3	0	0
70.3		1		1	0	1	0	0	Sinusrhythm		1		.	1-5 years	0	0	0	0	0	0	0	0	1	0	0
74.3	1			2	1	0	0	0	Atrial fibril	77	2	0	1-5 years	.	0	1	0	1	1	0	1	0	5	0	0
61.3	1			2	1	0	0	0	Atrial fibril	78	2	0	Unknown	.	0	0	0	0	0	0	0	1	1	0	0
88.9			1	3	0	0	1	0	.		9		Unknown	.	0	0	0	0	0	0	0	0	3	0	0
88.2	1			2	1	0	0	0	Atrial fibril	52	2	0	Unknown	.	0	0	0	0	0	0	0	0	3	0	0
88.8	1			2	1	0	0	0	Atrial fibril	85	2	0	Unknown	.	1	1	0	0	1	0	0	1	7	0	0
81.8	1			2	1	0	0	0	Atrial fibril	96	2	0	Unknown	.	1	0	0	0	0	0	0	0	4	0	0
73.3			1	3	0	0	1	0	Atrial fibril	86	2	0	Unknown	.	0	0	0	1	1	0	0	0	2	0	1
65.6	1			2	1	0	0	0	Sinusrhythm	49	1		Unknown	.	0	0	0	0	0	0	0	0	2	0	0
87.1	1			2	1	0	0	0	Atrial fibril	163	2	0	Unknown	.	0	0	0	0	0	0	1	0	4	0	0
87.1	1			2	1	0	0	0	Atrial fibril	109	2	0	>5 years	.	1	0	0	0	0	0	0	0	3	0	0
88.3	1			2	1	0	0	0	Atrial fibril	78	2	0	Unknown	.	0	0	0	0	1	0	0	0	4	0	0
81.3	1			2	1	0	0	0	Sinusrhythm	63	1	0	1-5 years	.	0	0	0	0	0	0	0	0	2	0	0
81.6		1		1	0	1	0	0	Sinusrhythm	56	1		1-5 years	.	0	0	0	0	0	0	1	0	4	0	0
78.4		1		1	0	1	0	0	Sinusrhythm	80	1		Unknown	.	0	0	0	0	1	0	1	0	6	0	0
78.7	1			2	1	0	0	1	Other	80	4		1-5 years	.	0	1	0	0	0	0	1	0	6	0	0
71.5	1			2	1	0	0	0	Sinusrhythm	92	1		.	1-5 years	0	0	0	0	0	0	0	0	1	0	0
73.9	1			2	1	0	0	0	Atrial fibril	87	2	1	0-30 days	0-7 days	0	0	0	0	0	0	1	0	3	0	0
89.3	1			2	1	0	0	0	Atrial fibril	69	2	0	>5 years	.	0	0	0	0	0	0	0	1	4	0	0
81.1			1	3	0	0	1	0	Sinusrhythm	70	1	0	181 days	.	1	0	0	0	0	0	0	0	3	0	0
74.5		1		1	0	1	0	0	Other	82	4		Unknown	.	0	0	0	0	0	0	0	0	1	0	0
70.5	1			2	1	0	0	0	Atrial fibril	151	2		.	0-7 days	0	0	0	0	0	0	0	1	3	0	0
89.5		1		1	0	1	0	0	Atrial fibril	85	2	0	Unknown	.	1	0	0	0	0	0	0	0	3	0	0
90.2			1	3	0	0	1	0	Atrial fibril	120	2	0	Unknown	.	1	0	0	0	0	0	1	0	5	0	0
84.3		1		1	0	1	0	0	Other		9		Unknown	.	1	0	0	0	0	0	0	0	4	0	0
80.3		1		1	0	1	0	0	Atrial fibril	57	2	0	Unknown	.	1	0	0	0	0	0	0	0	3	0	0
79.5		1		1	0	1	0	0	Other	73	4		>5 years	.	1	0	0	0	1	0	0	0	5	0	0
73.8	1			2	1	0	0	0	Atrial fibril	80	2	0	Unknown	.	0	0	0	0	0	0	0	1	2	0	1
78.8		1		1	0	1	0	0	Sinusrhythm	85	1	0	0-30 days	.	1	0	1	0	0	0	0	0	4	0	0
70.4	1			2	1	0	0	0	Atrial fibril	84	2	0	Unknown	.	0	0	0	0	0	0	0	1	3	0	0
68.9		1		1	0	1	0	0	Sinusrhythm	76	1		Unknown	.	0	0	0	0	0	0	0	0	2	0	0
80.8	1			2	1	0	0	0	Atrial fibril	70	2	1	0-30 days	0-7 days	0	0	0	0	1	0	0	0	3	0	0
78			1	3	0	0	1	1	Sinusrhythm	87	1	0	1-5 years	.	1	0	0	0	0	0	0	0	4	0	0
72	1			2	1	0	0	0	Atrial fibril	138	2	1	0-30 days	0-7 days	0	0	0	0	0	0	0	0	2	0	0
68	1			2	1	0	0	0	Atrial fibril	108	2	1	0-30 days	0-7 days	0	1	0	0	0	0	0	0	2	0	0
61.4	1			2	1	0	0	0	Atrial fibril	101	2	0	>5 years	.	1	1	0	0	0	1	0	0	3	0	0
58.3	1			2	1	0	0	0	Sinusrhythm	75	1	1	.	0-7 days	0	0	0	1	1	0	1	1	4	0	0
90.5	1			2	1	0	0	1	Atrial fibril	71	2	0	Unknown	.	1	1	0	0	1	0	0	1	7	0	0
86	1			2	1	0	0	0	Atrial fibril	55	2	0	Unknown	.	0	0	0	0	0	0	0	0	3	0	0
82.5	1			2	1	0	0	0	Atrial fibril	93	2	1	0-30 days	0-7 days	1	0	0	0	0	0	0	0	3	0	0
81.9	1			2	1	0	0	0	Sinusrhythm		1		.	181 days	1	1	0	0	0	0	0	0	5	0	0
80.2	1			2	1	0	0	0	Sinusrhythm	69	1		Unknown	.	1	0	0	0	0	0	0	0	4	0	0
77.9	1			2	1	0	0	0	Atrial fibril	103	2	0	Unknown	.	1	0	0	0	0	0	0	0	4	0	0
84.7			1	3	0	0	1	0	Atrial fibril	85	2	0	Unknown	.	1	0	0	0	0	0	0	0	3	0	0
85	1			2	1	0	0	0	Sinusrhythm	92	1		Unknown	.	1	0	0	1	1	0	0	0	5	0	0
77	1			2	1	0	0	0	Other	82	9	0	31-180 da	.	1	0	0	0	0	0	0	0	4	0	0
77.7		1		1	0	1	0	0	Atrial fibril	39	2	0	Unknown	.	1	0	0	0	0	0	0	0	4	0	0
69.2	1			2	1	0	0	0	Atrial fibril	115	2	1	0-30 days	0-7 days	1	0	0	0	0	0	0	0	3	0	0
78.4		1		1	0	1	0	0	.		9		>5 years	.	1	1	0	0	0	0	1	0	7	0	0
75.6			1	3	0	0	1	1	Atrial fibril	74	2	0	Unknown	.	0	0	0	0	1	0	1	1	6	0	0
61.2	1			2	1	0	0	0	Sinusrhythm	73	1		Unknown	.	1	0	1	0	0	0	0	0	1	0	0
68.5			1	3	0	0	1	0	Atrial fibril	170	2	0	1-5 years	.	0	0	0	0	0	0	0	0	1	0	0
79.9			1	3	0	0	1	0	Atrial fibril	55	2	0	>5 years	.	1	0	1	0	0	0	0	0	3	0	0
81.2			1	3	0	0	1	0	Atrial fibril	90	2	0	1-5 years	.	0	0	0	0	0	0	0	1	3	0	0
53.7			1	3	0	0	1	1	.		9	0	0-30 days	.	1	0	0	0	0	0	0	0	1	0	0
53.7	1			2	1	0	0	0	Sinusrhythm	54	1	0	0-30 days	.	1	0	0	0	0	0	0	0	1	0	0
92.3	1			2	1	0	0	0	Atrial fibril	100	2		>5 years	.	1	0	0	0	0	0	0	0	4	0	0
84.3			1	3	0	0	1	0	Atrial fibril	96	2	0	Unknown	.	1	0	0	0	0	0	1	0	6	0	0
47.4	1			2	1	0	0	0	Sinusrhythm	48	1	1	.	0-7 days	1	0	0	0	0	0	0	0	2	0	0
85.3	1			2	1	0	0	0	Atrial fibril	79	2	0	1-5 years	.	1	1	1	0	0	0	0	0	5	0	0
82.9			1	3	0	0	1	1	Sinusrhythm	63	1	0	Unknown	.	0	0	0	0	0	0	0	0	3	0	0
76.1	1			2	1	0	0	0	Sinusrhythm	69	1	0	1-5 years	.	1	1	1	1	1	0	0	1	6	0	0
78.7			1	3	0	0	1	0	.		9		>5 years	.	1	0	1	0	0	0	0	1	5	0	0
59.2		1		1	0	1	0	0	Atrial fibril	82	2	0	>5 years	.	0	0	0	0	0	0	0	0	0	0	0
49.3		1		1	0	1	0	0	Sinusrhythm	62	1	0	>5 years	.	0	0	0	0	0	0	0	0	0	0	0
87.3			1	3	0	0	1	0	Atrial fibril	90	2	0	Unknown	.	1	0	0	0	0	0	0	1	5	0	0
88.1	1			2	1	0	0	0	Atrial fibril	87	2	0	Unknown	.	1	0	0	0	0	0	0	1	5	0	0
85.9			1	3	0	0	1	0	Atrial flutte	71	3	0	Unknown	.	0	0	0	0	0	0	0	0	3	0	0
88.8	1			2	1	0	0	0	Atrial fibril	99	2	0	>5 years	.	0	0	0	0	0	0	1	0	5	0	0
85.3	1			2	1	0	0	1	Atrial fibril	89	2	0	Unknown	.	1	1	0	0	0	0	1	1	8	0	0
86.7	1			2	1	0	0	0	Atrial fibril	95	2	0	1-5 years	.	1	0	0	0	0	0	0	1	5	1	0
87.2	1			2	1	0	0	1	Atrial fibril	117	2	0	>5 years	.	1	0	0	0	0	0	1	1	7	0	0
78.5	1			2	1	0	0	1	Atrial fibril	100	2	1	0-30 days	0-7 days	1	1	0	0	0	0	0	0	5	0	0
81.8	1			2	1	0	0	0	Atrial fibril	75	2	0	Unknown	.	1	0	1	0	1	0	0	0	5	0	0
78			1	3	0	0	1	1	Atrial fibril	101	2	0	1-5 years	.	0	0	0	0	0	0	0	1	4	0	0
73.4	1			2	1	0	0	0	Atrial fibril	71	2	0	Unknown	.	0	0	0	0	0	0	0	0	1	0	0
74.2	1			2	1	0	0	0	Atrial fibril	74	2	0	Unknown	.	1	0	0	0	0	0	1	0	4	0	0
75.7		1		1	0	1	0	0	Atrial fibril	98	2	0	>5 years	.	1	0	0	0	0	0	1	0	5	0	0
78.7	1			2	1	0	0	0	Atrial fibril	90	2	0	>5 years	.	1	0	0	0	0	0	1	0	5	0	0
82.4	1			2	1	0	0	0	Sinusrhythm	59	1		.	>5 years	1	1	0	0	1	0	0	1	7	0	0
85.7	1			2	1	0	0	0	Sinusrhythm		1		.	1-5 years	1	1	1	0	1	0	1	1	9	0	0
84.9	1			2	1	0	0	0	Atrial fibril	111	2	1	0-30 days	0-7 days	0	0	0	0	0	0	0	0	2	0	0
84.5		1		1	0	1	0	1	Atrial fibril	88	2	0	1-5 years	.	0	1	0	0	0	0	0	0	4	0	0
78.3	1			2	1	0	0	0	Atrial fibril	72	2	0	1-5 years	.	1	0	0	0	0	0	0	0	3	0	0
79.3	1			2	1	0	0	0	Sinusrhythm		1		.	1-5 years	1	0	0	0	0	0	0	0	4	0	0
76.6			1	3	0	0	1	1	Atrial fibril	73	2	0	1-5 years	.	1	0	0	0	0	0	0	0	4	0	0
73.6		1		1	0	1	0	0	Atrial fibril	82	2	0	181 days	.	0	0	0	0	0	0	0	1	2	0	0
68.7		1		1	0	1	0	0	Atrial flutte	59	3	0	1-5 years	.	1	1	0	0	0	1	1	0	6	0	0
54.1		1		1	0	1	0	0	Sinusrhythm	57	1	0	1-5 years	.	1	0	1	0	0	0	0	0	1	0	0
84.4	1			2	1	0	0	0	Atrial fibril	76	2	0	>5 years	.	1	1		0	0	0	0	1	6	0	0
83.4	1			2	1	0	0	0	Atrial flutte	87	3	1	0-30 days	0-7 days	0	1	0	0	0	0	0	0	3	0	0
79.4		1		1	0	1	0	0	Atrial fibril	58	2	0	Unknown	.	0	0	1	0	1	0	0	0	3	0	0
79.6	1			2	1	0	0	0	Atrial fibril	184	2	1	0-30 days	0-7 days	0	0	1	0	1	0	0	0	4	0	0
71.8	1			2	1	0	0	0	Sinusrhythm	57	1		Unknown	.	1	1	0	0	0	0	0	0	3	0	0
71	1			2	1	0	0	0	Atrial fibril	97	2	0	Unknown	.	1	0	0	0	0	0	0	0	3	0	0
71.5	1			2	1	0	0	0	Atrial fibril	98	2	0	Unknown	.	1	0	0	0	0	0	1	0	5	0	0
80.7	1			2	1	0	0	0	Atrial fibril	65	2	0	Unknown	.	1	0	0	0	0	0	1	0	6	0	0
73.6			1	3	0	0	1	0	Atrial fibril		2	0	1-5 years	.	0	0	0	0	0	0	0	0	2	0	0
72.1	1			2	1	0	0	0	Atrial fibril	100	2		Unknown	.	0	0	0	0	0	0	0	0	1	0	0
73.2		1		1	0	1	0	0	Sinusrhythm	42	1		1-5 years	.	1	0	0	0	0	0	0	0	2	0	0
49.5		1		1	0	1	0	0	Atrial fibril	100	2	0	Unknown	.	0	0	0	0	0	0	0	0	0	0	0
95		1		1	0	1	0	0	Atrial fibril	94	2	0	Unknown	.	0	0	0	0	0	0	0	1	4	0	0
83.8	1			2	1	0	0	0	Atrial fibril	66	2	0	>5 years	.	0	0	0	0	0	0	0	0	3	0	0
84.1	1			2	1	0	0	0	Atrial fibril	63	2	0	Unknown	.	1	0	0	0	0	0	0	0	3	0	0
78.8		1		1	0	1	0	0	Atrial fibril	67	2	1	0-30 days	0-7 days	1	1	0	0	0	0	0	0	5	0	0
70.7			1	3	0	0	1	0	Sinusrhythm	89	1		.	1-5 years	1	1	1	1	1	0	0	0	4	0	0
71.6			1	3	0	0	1	0	Atrial fibril	79	2	1	0-30 days	0-7 days	1	1	1	1	1	0	1	0	6	0	0
63.1	1			2	1	0	0	0	Sinusrhythm	81	1		1-5 years	.	1	0	0	0	0	0	0	0	1	0	0
85.3	1			2	1	0	0	0	Atrial fibril	58	2	0	Unknown	.	1	0	0	1	0	0	0	1	5	0	0
80.5	1			2	1	0	0	0	Atrial fibril		2	1	0-30 days	0-7 days	1	0	1	0	0	0	0	0	3	0	0
81.3	1			2	1	0	0	0	Atrial fibril	88	2	0	181 days	.	1	0	1	0	0	0	1	0	5	0	0
80.2	1			2	1	0	0	0	Sinusrhythm	78	1	0	1-5 years	.	1	0	0	0	0	0	0	0	4	0	0
72.6	1			2	1	0	0	0	Atrial fibril	67	2	0	181 days	.	0	1	0	0	0	0	0	0	3	0	0
79.8	1			2	1	0	0	0	Atrial fibril	121	2	1	0-30 days	0-7 days	1	0	0	0	0	0	0	0	3	0	0
69.1	1			2	1	0	0	0	Atrial fibril	71	2	0	31-180 da	.	0	1	0	0	0	0	0	0	2	0	0
73		1		1	0	1	0	0	Atrial fibril	98	2	0	1-5 years	.	1	1	0	0	0	0	1	0	5	0	0
73.6		1		1	0	1	0	0	Atrial fibril	75	2	0	1-5 years	.	1	1	0	0	0	0	1	0	5	0	0
76.4	1			2	1	0	0	0	Sinusrhythm	60	1		>5 years	.	1	1	0	0	0	0	1	0	6	0	0
64.7	1			2	1	0	0	0	Sinusrhythm	101	1		.	>5 years	1	0	0	0	0	0	0	0	2	0	0
65.4			1	3	0	0	1	0	Other	72	6		.	1-5 years	1	0	0	0	0	0	1	0	5	0	0
70.3	1			2	1	0	0	0	Atrial fibril	107	2	0	31-180 da	.	1	0	0	0	0	0	1	0	5	0	0
67			1	3	0	0	1	0	Atrial fibril	79	2	0	>5 years	.	1	0	0	0	1	0	1	0	5	0	0
71.4		1		1	0	1	0	0	Atrial fibril	61	2	0	>5 years	.	1	0	0	0	1	0	1	0	5	0	0
85.4	1			2	1	0	0	0	Atrial fibril	86	2	0	Unknown	.	0	0	0	0	0	0	0	1	4	0	0
88.1	1			2	1	0	0	0	Sinusrhythm	74	1		Unknown	.	0	0	0	0	1	0	0	0	4	0	0
74	1			2	1	0	0	0	Sinusrhythm	73	1		31-180 da	.	1	0	1	1	1	0	0	0	4	0	0
82.9	1			2	1	0	0	0	Atrial fibril	57	2	0	>5 years	.	0	0	0	0	0	0	0	1	3	0	0
72.7			1	3	0	0	1	0	Atrial fibril	104	2	0	Unknown	.	1	1	0	0	1	0	0	0	4	0	0
69	1			2	1	0	0	0	Atrial fibril	114	2	1	0-30 days	0-7 days	1	0	0	0	0	0	0	1	3	0	0
60.7		1		1	0	1	0	0	Other	70	4		>5 years	.	0	0	0	0	0	0	0	0	0	0	0
24.7	1			2	1	0	0	0	Atrial fibril	120	2	1	.	8-30 pv	0	0	0	0	0	0	0	0	0	0	0
90	1			2	1	0	0	0	Atrial fibril	135	2	1	0-30 days	0-7 days	1	0	0	0	0	0	0	0	4	0	0
88.8	1			2	1	0	0	0	Atrial fibril	83	2	0	>5 years	.	0	0	0	0	0	0	0	1	4	0	0
85			1	3	0	0	1	0	Atrial fibril	61	2	0	Unknown	.	0	0	0	0	0	0	0	0	2	0	0
78.7	1			2	1	0	0	0	Atrial fibril	94	2	0	Unknown	.	1	0	1	0	1	0	0	0	5	0	0
75.3	1			2	1	0	0	0	Sinusrhythm	80	1		Unknown	.	1	0	1	0	1	0	0	0	5	0	0
60.6	1			2	1	0	0	0	Sinusrhythm	48	1		181 days	.	1	0	0	0	0	0	0	0	1	0	0
67.4	1			2	1	0	0	1	Atrial fibril	125	2	1	0-30 days	0-7 days	1	0	0	0	0	0	0	0	2	0	0
83.6	1			2	1	0	0	0	Sinusrhythm	62	1		31-180 da	.	0	0	0	1	0	0	0	1	4	0	0
88.1			1	3	0	0	1	0	Sinusrhythm	57	1		Unknown	.	1	0	1	0	1	0	1	0	6	0	0
88.2	1			2	1	0	0	1	Atrial fibril	132	2	0	Unknown	.	1	0	1	0	1	0	1	0	6	0	0
80.9	1			2	1	0	0	0	Sinusrhythm	76	1		.	1-5 years	1	0	0	0	0	0	0	0	3	0	0
85.9		1		1	0	1	0	0	Atrial fibril	115	2	1	0-30 days	0-7 days	1	0	1	0	0	0	1	1	6	0	0
82.3	1			2	1	0	0	1	Atrial fibril	63	2	0	31-180 da	.	0	0	1	0	1	0	0	1	4	0	0
74.2			1	3	0	0	1	1	Atrial fibril	75	2	0	Unknown	.	0	0	0	0	1	0	0	0	3	0	0
66.9			1	3	0	0	1	0	Atrial fibril	131	2	0	Unknown	.	1	1	1	1	1	0	0	0	4	0	0
66	1			2	1	0	0	0	Sinusrhythm	70	1		1-5 years	.	1	0	0	0	0	0	0	0	2	0	0
90.4		1		1	0	1	0	0	Sinusrhythm		1		.	1-5 years	0	0	0	0	0	0	1	0	5	0	0
63.9		1		1	0	1	0	0	Other	70	4	0	>5 years	.	0	1	0	0	0	0	1	0	4	0	0
62.9	1			2	1	0	0	0	Sinusrhythm	73	1		.	181 days	1	0	0	0	0	0	0	0	1	0	0
93.8	1			2	1	0	0	0	Atrial fibril	78	2	0	Unknown	.	1	1	1	0	1	0	1	0	8	0	0
90.6	1			2	1	0	0	0	Atrial fibril	115	2	0	Unknown	.	1	0	0	0	1	0	0	0	5	0	0
80.5			1	3	0	0	1	1	Atrial fibril	118	2	0	1-5 years	.	1	1	0	0	0	0	0	0	5	0	0
88.9	1			2	1	0	0	0	Sinusrhythm		1		.	31-180 da	1	0	0	0	1	0	0	0	5	0	0
84.9	1			2	1	0	0	0	Atrial fibril	150	2	1	0-30 days	0-7 days	0	0	0	0	0	0	0	0	2	0	0
84.9			1	3	0	0	1	1	Other	59	4	0	1-5 years	.	1	0	0	0	0	0	0	0	4	0	0
78.4		1		1	0	1	0	0	Atrial fibril	85	2	0	1-5 years	.	1	1	1	0	0	0	1	1	7	0	0
61.6	1			2	1	0	0	1	Atrial fibril	83	2	0	Unknown	.	1	1	1	0	0	0	1	0	4	0	0
53.7		1		1	0	1	0	0	Sinusrhythm	56	1	0	0-30 days	.	1	1	0	0	0	0	0	0	3	0	0
94.5	1			2	1	0	0	1	Atrial fibril	117	2	0	1-5 years	.	0	0	0	0	0	0	0	1	4	0	0
79.8		1		1	0	1	0	0	Atrial fibril		2	0	Unknown	.	0	0	1	0	0	0	0	0	3	0	0
80.2		1		1	0	1	0	0	Sinusrhythm	57	1		.	1-5 years	1	0	0	0	1	0	0	0	5	0	0
57.8		1		1	0	1	0	0	Sinusrhythm	71	1		.	31-180 da	1	0	0	0	0	0	0	0	1	0	0
93.6	1			2	1	0	0	0	Atrial fibril	85	2	0	1-5 years	.	1	0	0	0	1	0	0	0	5	0	1
67.5			1	3	0	0	1	0	Atrial fibril	86	2	0	1-5 years	.	1	1	1	0	0	0	0	0	3	0	0
94.4		1		1	0	1	0	0	Atrial fibril	115	2	0	1-5 years	.	0	0	0	0	1	0	1	0	5	0	0
90.4	1			2	1	0	0	0	Atrial fibril	84	2	0	1-5 years	.	1	0	0	0	0	0	0	1	5	0	0
90.8	1			2	1	0	0	0	Atrial fibril	80	2	0	1-5 years	.	1	0	0	0	0	0	1	1	7	0	0
89.7		1		1	0	1	0	0	Atrial fibril	85	2	0	1-5 years	.	1	0	0	0	0	0	0	0	3	0	0
84.2	1			2	1	0	0	0	Atrial fibril	82	2	1	0-30 days	0-7 days	1	0	0	0	0	0	0	0	3	0	0
86	1			2	1	0	0	0	Atrial fibril	71	2	1	1-5 years	.	1	0	0	0	0	0	1	1	6	0	0
73.6	1			2	1	0	0	0	Sinusrhythm	90	1	1	0-30 days	0-7 days	0	0	1	0	0	0	0	0	2	0	0
77.4	1			2	1	0	0	0	Sinusrhythm	61	1		.	1-5 years	0	0		0	0	0	0	0	2	0	0
80.4		1		1	0	1	0	0	Atrial fibril	55	2	1	0-30 days	0-7 days	0	0	1	0	0	0	1	0	4	0	0
75.2	1			2	1	0	0	0	Sinusrhythm	49	1		.	31-180 da	0	0	1	0	0	0	0	0	3	0	0
75.1	1			2	1	0	0	0	Atrial flutte	66	3	1	0-30 days	0-7 days	0	0	0	0	0	0	0	0	3	0	0
70.5	1			2	1	0	0	0	Atrial fibril	77	2	0	>5 years	.	0	0	1	1	1	0	0	1	3	0	0
89.3		1		1	0	1	0	0	Atrial fibril	76	2	0	Unknown	.	0	0	0	0	0	0	0	0	3	0	0
87.9		1		1	0	1	0	0	Atrial fibril	64	2	1	.	0-7 days	0	0	1	0	0	0	0	0	3	0	0
50.8	1			2	1	0	0	1	Atrial fibril	77	2	1	0-30 days	0-7 days	1	0	0	0	0	0	0	0	1	0	0
96.4	1			2	1	0	0	0	Atrial fibril	38	2	0	0-30 days	.	0	0	0	0	0	0	0	0	2	0	1
79		1		1	0	1	0	0	Atrial fibril	79	2	0	31-180 da	.	1	1	1	1	1	0	0	0	5	0	0
72.4			1	3	0	0	1	0	Atrial fibril	82	2	0	Unknown	.	1	0	0	0	0	0	0	0	2	0	0
74.4	1			2	1	0	0	0	Atrial fibril	92	2	0	Unknown	.	1	0	0	0	0	0	0	0	2	0	0
64.2	1			2	1	0	0	0	Sinusrhythm	65	1	0	1-5 years	.	1	0	0	0	0	0	0	0	1	0	0
86.1	1			2	1	0	0	0	Atrial fibril		2	0	181 days	.	0	0	0	0	0	1	0	0	4	0	0
82.1	1			2	1	0	0	1	Atrial flutte	101	3	1	0-30 days	0-7 days	1	0	0	0	0	0	0	0	4	0	0
77.3	1			2	1	0	0	0	Atrial fibril	111	2	0	Unknown	.	1	0	0	0	0	0	0	0	4	0	0
76.7	1			2	1	0	0	0	Atrial fibril	90	2	1	0-30 days	0-7 days	1	0	0	0	0	0	0	1	5	0	0
66.4	1			2	1	0	0	0	Atrial fibril	60	2	0	1-5 years	.	0	1	0	0	0	0	0	0	3	0	0
69.8	1			2	1	0	0	0	Atrial fibril		2	0	31-180 da	.	0	0	1	1	1	0	0	1	4	0	0
76.3	1			2	1	0	0	0	Atrial fibril	97	2	0	>5 years	.	1	0	0	0	0	0	0	0	3	0	0
76.6			1	3	0	0	1	0	Atrial fibril	98	2	0	>5 years	.	1	0	0	0	0	0	1	0	5	0	0
71.8		1		1	0	1	0	0	Sinusrhythm	121	1		.	1-5 years	1	0	0	0	0	0	0	0	2	0	0
70.9	1			2	1	0	0	0	Other	60	4		181 days	.	1	0	1	0	0	0	0	1	3	0	0
91.3	1			2	1	0	0	0	.		9		Unknown	.	1	1	0	0	1	0	0	0	6	0	0
93.5	1			2	1	0	0	0	Atrial fibril	66	2	0	Unknown	.	1	1	0	0	1	0	1	0	8	0	0
83.3			1	3	0	0	1	0	.		9	0	Unknown	.	0	0	0	0	0	0	0	0	2	0	0
86.3	1			2	1	0	0	0	Atrial fibril	85	2	0	Unknown	.	0	0	1	0	0	0	0	0	3	0	0
87.6	1			2	1	0	0	0	Atrial flutte	92	3	0	1-5 years	.	0	0	0	0	1	0	0	1	4	0	0
93.6	1			2	1	0	0	0	.		9	0	1-5 years	.	1	0	0	0	0	0	0	0	4	0	0
86.2	1			2	1	0	0	1	Other	71	4		>5 years	.	0	0	0	0	0	0	0	1	3	0	0
81			1	3	0	0	1	1	Atrial fibril	65	2	0	Unknown	.	1	0	0	0	0	0	0	0	3	0	0
79.5	1			2	1	0	0	0	Atrial flutte		3		.	8-30 pv	0	0	0	0	0	0	0	0	2	0	0
80.4	1			2	1	0	0	0	Atrial fibril	87	2	0	Unknown	.	1	0	0	0	0	0	1	0	6	0	0
69.1			1	3	0	0	1	0	Sinusrhythm	78	1		Unknown	.	0	0	0	0	0	0	0	0	1	0	0
57.7	1			2	1	0	0	1	Atrial fibril	163	2	0	0-30 days	.	0	0	0	0	0	0	0	0	0	0	0
62	1			2	1	0	0	0	Sinusrhythm	65	1		31-180 da	.	0	0	1	0	0	0	0	0	0	0	0
95.6	1			2	1	0	0	1	Atrial fibril	78	2	0	>5 years	.	1	0	0	0	1	0	0	1	6	0	0
91.2	1			2	1	0	0	1	Atrial fibril	124	2	0	1-5 years	.	1	1		0	0		0	0	5	0	0
87.1	1			2	1	0	0	1	Atrial fibril	81	2	0	1-5 years	.	1	0	0	1	1	0	0	0	5	0	0
79.1	1			2	1	0	0	1	Atrial fibril	127	2	1	0-30 days	0-7 days	0	0	0	0	0	0	0	0	2	0	0
74.5	1			2	1	0	0	0	Sinusrhythm	58	1	0	1-5 years	.	1	0	1	0	0	0	0	0	3	0	0
67.6	1			2	1	0	0	0	Sinusrhythm	70	1	0	31-180 da	.	1	0	1	1	1	0	0	0	4	0	0
84	1			2	1	0	0	0	.		9		31-180 da	.	0	0	0	0	0	0	0	0	3	0	0
84.1	1			2	1	0	0	0	.		9		31-180 da	.	0	0	0	0	0	0	1	0	5	0	0
84.1	1			2	1	0	0	0	Sinusrhythm	73	1		31-180 da	.	0	0	0	0	0	0	1	0	5	0	0
64.9	1			2	1	0	0	0	Sinusrhythm	59	1	1	.	0-7 days	1	1	1	1	1	0	0	0	3	0	0
64.9	1			2	1	0	0	0	Sinusrhythm	82	1	1	.	0-7 days	1	1	1	1	1	0	1	0	5	0	0
71.7	1			2	1	0	0	0	Sinusrhythm	52	1	0	1-5 years	.	1	1	0	0	0	0	1	0	6	0	0
71.8	1			2	1	0	0	0	Sinusrhythm	68	1	0	1-5 years	.	1	1	0	0	0	0	1	0	6	0	0
85.5	1			2	1	0	0	1	Atrial fibril	85	2	0	1-5 years	.	1	0	1	0	0	1	0	1	5	0	0
87.2			1	3	0	0	1	1	Atrial fibril	75	2	0	Unknown	.	1	0	0	0	0	0	0	0	4	0	0
86	1			2	1	0	0	0	Atrial fibril	94	2	0	1-5 years	.	1	0	0	1	1	1	0	0	5	0	0
66.2	1			2	1	0	0	0	Sinusrhythm	57	1	1	.	0-7 days	0	0	0	0	0	0	0	0	1	0	0
66.8			1	3	0	0	1	0	.		9		181 days	.	0	0	0	0	0	0	1	0	3	0	0
76.9	1			2	1	0	0	0	Atrial fibril	77	2	0	1-5 years	.	1	0	1	0	0	0	0	0	4	0	0
81.6	1			2	1	0	0	1	Atrial fibril	76	2	0	>5 years	.	1	0	1	0	0	0	1	0	6	0	0
79.4	1			2	1	0	0	0	Sinusrhythm	60	1	0	1-5 years	.	1	1	1	0	1	0	0	0	5	0	0
76	1			2	1	0	0	1	.	74	9	0	1-5 years	.	1	0	0	0	0	0	0	0	4	0	0
83.2	1			2	1	0	0	0	Sinusrhythm		1		Unknown	.	0	0	0	1	1	1	0	0	3	0	0
81.4		1		1	0	1	0	0	Atrial fibril	63	2		Unknown	.	0	1	0	0	0	0	0	0	4	0	0
70.8			1	3	0	0	1	0	Atrial fibril	64	2	0	1-5 years	.	0	0	1	0	1	0	0	0	2	0	0
77.9		1		1	0	1	0	0	Atrial fibril	71	2	0	>5 years	.	1	0	1	0	1	0	0	0	4	0	0
88.9	1			2	1	0	0	0	.		9		0-30 days	0-7 days	0	0	1	0	0	0	0	0	3	0	0
83.9	1			2	1	0	0	0	.		9	0	Unknown	.	1	0	0	0	0	0	0	0	4	0	0
67.4	1			2	1	0	0	0	Sinusrhythm	58	1	0	181 days	.	1	1	1	0	1	0	1	0	6	0	0
70.2			1	3	0	0	1	0	.		9	0	1-5 years	.	1	1	1	0	1	0	1	0	6	0	0
88.2	1			2	1	0	0	0	Atrial fibril	100	2	0	Unknown	.	1	0	0	1	1	0	0	0	5	0	0
84.1	1			2	1	0	0	0	Atrial fibril	94	2	0	1-5 years	.	1	0	0	0	0	0	0	1	5	0	0
79.4	1			2	1	0	0	0	Atrial fibril	66	2	1	0-30 days	0-7 days	0	0	0	0	0	0	0	0	3	0	1
76.3	1			2	1	0	0	1	Atrial fibril	110	2	0	>5 years	.	1	0	0	0	0	0	0	1	4	0	0
68.4			1	3	0	0	1	0	Atrial fibril		2	0	31-180 da	.	1	1	0	0	0	1	0	1	5	0	0
69.3			1	3	0	0	1	1	.		9	0	1-5 years	.	1	1	0	0	0	1	0	1	5	0	0
67.6		1		1	0	1	0	0	Sinusrhythm		1		Unknown	.	1	0	0	0	0	0	1	0	5	0	0
92.2	1			2	1	0	0	0	Atrial fibril	83	2	0	1-5 years	.	0	0	0	0	1	0	0	1	5	0	0
86.9	1			2	1	0	0	0	Atrial fibril	85	2	0	181 days	.	1	0	0	0	0	0	0	1	5	0	0
76.5	1			2	1	0	0	0	Atrial fibril	77	2	0	>5 years	.	0	0	0	0	0	0	0	0	3	0	0
76.8		1		1	0	1	0	0	Sinusrhythm	63	1		.	1-5 years	0	0	1	0	0	0	0	0	2	0	0
97.3	1			2	1	0	0	1	Atrial fibril	92	2	0	Unknown	.	0	0	0	0	1	0	0	1	5	0	0
87.4	1			2	1	0	0	0	Sinusrhythm	59	1		1-5 years	.	1	0	0	0	0	0	0	0	4	0	0
76.9			1	3	0	0	1	0	Atrial fibril	93	2	0	Unknown	.	1	0	1	1	1	0	0	0	5	0	0
85.2	1			2	1	0	0	0	Atrial fibril	123	2	0	Unknown	.	1	0	0	0	0	0	0	0	4	0	0
87			1	3	0	0	1	0	Atrial fibril	69	2	0	>5 years	.	0	0	0	1	1	0	1	0	6	0	0
85		1		1	0	1	0	0	.		9		>5 years	.	1	0	1	0	0	0	0	0	4	0	0
84.6	1			2	1	0	0	0	.		9		.	31-180 da	1	0	0	0	0	0	0	0	4	0	0
80.8	1			2	1	0	0	0	Sinusrhythm	59	1	0	31-180 da	.	0	0	0	0	1	0	0	0	4	0	0
74.4	1			2	1	0	0	0	.		9		Unknown	.	0	1	0	0	0	1	1	0	6	0	0
76.7	1			2	1	0	0	0	.		9	0	>5 years	.	0	0	0	0	0	0	1	0	4	0	0
66.4	1			2	1	0	0	0	Sinusrhythm		1	0	Unknown	.	0	0	1	0	0	0	0	0	2	0	0
66.5	1			2	1	0	0	0	Atrial fibril	76	2	0	Unknown	.	0	0	1	0	0	0	1	0	4	0	0
69.2	1			2	1	0	0	0	Sinusrhythm	53	1	1	.	0-7 days	0	0	0	0	0	0	0	0	2	0	0
69.1	1			2	1	0	0	0	.		9	0	>5 years	.	1	1	0	0	1	0	0	0	4	0	0
65.6			1	3	0	0	1	0	Atrial fibril	119	2	0	>5 years	.	1	0	0	0	0	0	0	0	3	0	0
63.8		1		1	0	1	0	0	Sinusrhythm	61	1		31-180 da	.	1	0	1	0	0	0	0	0	2	1	0
63.9	1			2	1	0	0	0	Sinusrhythm	62	1		31-180 da	.	1	0	1	0	0	0	1	0	4	0	0
56.5	1			2	1	0	0	0	Atrial fibril	81	2	1	0-30 days	0-7 days	1	0	0	0	0	0	0	0	1	0	0
58.5	1			2	1	0	0	0	Atrial fibril	56	2	0	1-5 years	.	1	0	1	0	0	0	1	0	3	0	0
90.9	1			2	1	0	0	0	Atrial fibril	89	2	0	Unknown	.	1	1	0	0	0	0	0	0	5	0	0
88.3			1	3	0	0	1	0	.		9		>5 years	.	1	0	0	0	0	1	0	0	5	0	0
88.4	1			2	1	0	0	0	Other	64	4	0	>5 years	.	1	0	0	0	0	1	0	0	5	0	0
86.1	1			2	1	0	0	0	Atrial fibril	74	2	0	Unknown	.	0	0	0	0	0	0	0	0	3	0	0
83.3	1			2	1	0	0	0	Atrial fibril	59	2	0	1-5 years	.	0	0	0	1	1	0	1	0	6	0	0
77.2	1			2	1	0	0	0	Sinusrhythm	73	1	1	.	0-7 days	0	0	0	0	0	0	0	0	2	0	0
75	1			2	1	0	0	0	.		9		.	1-5 years	1	0	0	0	0	0	0	0	3	0	0
76.8	1			2	1	0	0	0	Sinusrhythm	90	1	1	.	8-30 pv	1	0	0	0	0	0	1	0	6	0	0
77.1		1		1	0	1	0	0	Atrial fibril		2	0	31-180 da	.	1	0	0	0	0	0	1	0	6	0	0
77.8	1			2	1	0	0	0	Atrial fibril	115	2	0	181 days	.	1	0	0	0	0	0	1	0	6	0	0
70.5	1			2	1	0	0	0	Sinusrhythm	59	1		Unknown	.	1	0	0	0	0	0	0	0	3	0	0
47.7	1			2	1	0	0	0	Sinusrhythm	48	1		Unknown	.	0	0	0	0	0	0	0	0	0	0	0
84.3			1	3	0	0	1	1	Atrial fibril	106	2	0	Unknown	.	0	0	0	0	0	1	0	0	3	0	0
85.4	1			2	1	0	0	0	Atrial fibril	64	2	0	Unknown	.	0	0	0	0	0	0	0	0	3	0	0
82.3	1			2	1	0	0	0	Atrial fibril	92	2	1	0-30 days	0-7 days	0	0	0	0	0	0	0	0	3	0	0
73.6	1			2	1	0	0	0	Sinusrhythm	93	1	0	181 days	.	0	0	0	0	0	0	0	0	2	0	0
90.2	1			2	1	0	0	0	Atrial fibril	99	2	0	>5 years	.	0	0	0	0	0	0	1	0	4	0	0
83.5	1			2	1	0	0	0	Sinusrhythm	66	1	0	>5 years	.	1	0	1	0	0	0	1	0	6	1	0
82.2	1			2	1	0	0	1	Sinusrhythm	96	1		.	8-30 pv	1	0	0	0	1	0	0	0	5	0	0
83.8	1			2	1	0	0	0	Sinusrhythm	44	1	1	.	0-7 days	0	0	0	0	0	0	0	0	2	0	0
82.3		1		1	0	1	0	0	Atrial fibril	71	2	0	1-5 years	.	0	0	0	1	1	0	0	1	5	0	0
85.5	1			2	1	0	0	0	Atrial fibril	132	2	0	181 days	.	0	0	0	0	0	0	0	1	4	0	0
78	1			2	1	0	0	0	Atrial fibril		2	1	0-30 days	0-7 days	1	0	1	0	0	0	0	0	3	0	0
81.5			1	3	0	0	1	1	Atrial fibril	111	2	0	1-5 years	.	1	1	0	0	0	0	0	0	4	0	0
72.6	1			2	1	0	0	0	Sinusrhythm	57	1	0	1-5 years	.	0	0	0	0	0	0	0	0	2	0	0
72.6	1			2	1	0	0	0	Sinusrhythm	69	1		.	181 days	1	1	0	0	0	0	0	0	4	0	0
75			1	3	0	0	1	1	Atrial fibril	131	2	0	1-5 years	.	1	0	0	0	0	0	0	0	3	0	0
68.2			1	3	0	0	1	0	Atrial fibril	98	2	0	1-5 years	.	1	0	0	0	1	0	0	0	3	0	0
90	1			2	1	0	0	1	Atrial fibril	85	2	0	>5 years	.	1	0	1	1	0	0	0	1	6	0	0
83.4	1			2	1	0	0	0	Atrial fibril	75	2	0	Unknown	.	1	0	0	0	0	0	0	0	4	0	0
78.5	1			2	1	0	0	0	Atrial fibril	102	2	0	Unknown	.	1	0	0	0	0	0	0	0	3	0	0
76.3	1			2	1	0	0	0	Atrial flutte	71	3	0	>5 years	.	1	0		0	1	0	0	1	6	0	0
68.1	1			2	1	0	0	0	Atrial fibril		2	0	>5 years	.	0	1	0	0	0	0	0	0	2	1	0
69	1			2	1	0	0	0	Atrial fibril	130	2	0	>5 years	.	0	1	0	0	0	0	1	0	4	0	1
73.4	1			2	1	0	0	0	Sinusrhythm	59	1		1-5 years	.	0	0	0	1	1	0	0	0	3	0	0
88.1			1	3	0	0	1	1	Atrial fibril	81	2	0	Unknown	.	0	0	0	0	0	0	0	0	2	0	0
66.8			1	3	0	0	1	0	Atrial fibril	55	2	0	Unknown	.	1	0	0	0	0	0	0	0	2	0	0
82.7	1			2	1	0	0	0	Sinusrhythm	66	1		Unknown	.	1	1	0	0	0	0	0	0	5	0	0
61.6	1			2	1	0	0	0	Sinusrhythm	86	1	0	0-30 days	.	1	0	1	1	1	0	0	0	2	0	1
62.5	1			2	1	0	0	0	Sinusrhythm	84	1	0	1-5 years	.	1	1	1	1	1	0	1	0	5	0	0
79.4		1		1	0	1	0	0	Atrial fibril	112	2	0	Unknown	.	0	0	0	0	0	0	0	0	3	0	0
86.6			1	3	0	0	1	0	Atrial fibril	74	2	0	1-5 years	.	1	0	0	0	0	0	0	1	4	0	0
80		1		1	0	1	0	0	Atrial fibril	95	2	0	Unknown	.	1	1	0	1	0	0	1	1	8	0	0
81.7	1			2	1	0	0	0	Atrial fibril	93	2	0	Unknown	.	1	1	0	1	0	0	1	1	8	0	0
80.8	1			2	1	0	0	0	Sinusrhythm	80	1		Unknown	.	0	0	0	0	1	0	0	1	5	0	0
80.9	1			2	1	0	0	0	Sinusrhythm	59	1	0	>5 years	.	1	1	0	0	0	0	0	1	6	0	0
88.8		1		1	0	1	0	0	Atrial fibril	58	2	0	1-5 years	.	1	0	0	0	1	0	0	1	6	0	0
81.5	1			2	1	0	0	0	Atrial fibril	82	2	0	>5 years	.	1	0	0	0	1	1	0	1	6	0	0
75.3			1	3	0	0	1	0	Sinusrhythm	44	1	0	>5 years	.	1	0	1	0	1	0	0	0	4	0	0
79.9	1			2	1	0	0	0	Atrial fibril	109	2	0	0-30 days	.	1	0	1	0	0	0	0	0	4	0	0
70.1	1			2	1	0	0	0	Sinusrhythm		1	1	.	0-7 days	1	0	0	1	0	0	0	0	4	0	0
64.3			1	3	0	0	1	1	Atrial fibril		2	0	181 days	.	1	1	0	0	0	0	0	0	3	0	0
67	1			2	1	0	0	0	Sinusrhythm	62	1		1-5 years	.	0	0	0	0	0	0	0	0	2	0	0
70		1		1	0	1	0	0	Sinusrhythm		1	0	>5 years	.	0	0	0	0	0	0	1	0	4	0	0
63.5		1		1	0	1	0	0	Sinusrhythm	68	1		.	181 days	1	0	0	0	0	0	0	0	1	0	0
60.2	1			2	1	0	0	0	Sinusrhythm		1	1	.	0-7 days	1	0	1	0	0	0	0	0	2	0	0
89.3	1			2	1	0	0	1	Atrial fibril	76	2		Unknown	.	0	1	0	0	0	0	0	0	4	0	0
92.4	1			2	1	0	0	1	Atrial fibril	88	2	0	>5 years	.	0	0	0	0	0	0	0	1	3	0	0
83.2		1		1	0	1	0	0	.		9		31-180 da	.	0	0	0	0	0	0	1	0	5	0	0
85.7	1			2	1	0	0	0	Sinusrhythm	101	1	1	0-30 days	0-7 days	1	1	0	0	0	0	0	0	4	0	0
79.3	1			2	1	0	0	0	Sinusrhythm	79	1	1	.	0-7 days	0	0	0	0	0	0	0	0	3	0	0
78	1			2	1	0	0	0	Atrial fibril		2	1	0-30 days	0-7 days	0	0	0	0	0	0	0	0	3	0	0
82.2			1	3	0	0	1	1	Atrial fibril		2	0	1-5 years	.	0	0	0	0	0	0	1	0	5	0	0
78.4	1			2	1	0	0	0	Atrial fibril	96	2	0	Unknown	.	0	0	0	0	0	0	1	1	6	0	0
79.3	1			2	1	0	0	0	Atrial fibril	90	2	0	Unknown	.	0	0	0	0	1	0	0	0	3	0	0
79.4		1		1	0	1	0	0	Atrial fibril	92	2	0	>5 years	.	0	0	0	0	0	0	0	0	2	0	0
65.1	1			2	1	0	0	0	Other	70	4		1-5 years	.	0	0	0	1	1	0	1	0	4	0	0
80.5	1			2	1	0	0	0	Atrial fibril	81	2	0	Unknown	.	1	0	0	0	0	0	0	0	3	0	0
77	1			2	1	0	0	0	Atrial fibril	175	2	0	Unknown	.	0	0	0	0	0	0	0	1	3	0	0
72.3	1			2	1	0	0	0	Sinusrhythm	98	1		.	0-7 days	1	0	1	0	0	0	0	0	3	0	0
68.7		1		1	0	1	0	0	Sinusrhythm	98	1		.	181 days	1	0	0	1	1	1	0	1	4	0	0
91.4	1			2	1	0	0	0	Atrial flutte	55	3	0	Unknown	.	1	1	0	0	0	0	0	0	4	0	0
88.5	1			2	1	0	0	1	.		9	0	1-5 years	.	1	0	0	0	0	0	0	0	4	0	0
91.2	1			2	1	0	0	0	Atrial fibril	75	2	0	1-5 years	.	1	0	0	0	0	0	0	1	5	0	0
74.4		1		1	0	1	0	0	Atrial fibril	87	2	0	Unknown	.	1	0	0	0	0	0	0	0	3	0	0
74.4	1			2	1	0	0	0	Atrial fibril	90	2	0	Unknown	.	1	0	0	0	0	0	1	0	5	0	0
64.7		1		1	0	1	0	0	Atrial flutte	87	3	1	0-30 days	0-7 days	0	0	0	0	0	0	0	0	0	0	0
57.7	1			2	1	0	0	1	Sinusrhythm	65	1		>5 years	.	0	0	0	1	1	0	1	0	3	0	0
86.9	1			2	1	0	0	0	Sinusrhythm	73	1		Unknown	.	1	0	0	0	0	0	0	0	4	0	0
90.9	1			2	1	0	0	0	Atrial fibril		2	0	181 days	.	1	0	0	0	1	0	0	0	5	0	0
84			1	3	0	0	1	0	.		9	0	Unknown	.	1	0	0	0	0	0	0	0	3	0	0
84	1			4	1	0	1	0	Atrial fibril	84	2	0	Unknown	.	1	0	0	0	0	0	0	0	3	1	0
74.6	1			2	1	0	0	0	Other	40	6		Unknown	.	1	1	1	0	0	0	0	0	3	0	0
78.6			1	3	0	0	1	1	Atrial fibril	69	2	0	Unknown	.	1	1	1	0	0	0	1	1	7	0	0
80.2	1			2	1	0	0	0	Atrial fibril	121	2	1	0-30 days	0-7 days	0	0	0	0	0	0	0	0	2	0	0
70.7	1			2	1	0	0	0	Atrial flutte	158	3	0	1-5 years	.	0	0	0	0	0	0	0	0	2	1	0
85.3		1		1	0	1	0	0	Atrial fibril	63	2	0	Unknown	.	0	0	0	0	0	0	0	0	3	0	0
87.1	1			2	1	0	0	1	Atrial fibril	121	2	1	0-30 days	0-7 days	0	0	0	0	0	0	0	1	3	0	0
74.1	1			2	1	0	0	0	Atrial fibril	77	2	1	0-30 days	0-7 days	1	0	0	0	0	0	0	0	3	0	0
61.7		1		1	0	1	0	0	Sinusrhythm	68	1		.	1-5 years	1	1	1	0	0	0	0	0	2	0	0
68	1			2	1	0	0	1	Sinusrhythm	71	1		1-5 years	.	1	1	1	1	1	1	1	0	6	1	0
66.7			1	3	0	0	1	1	Atrial fibril	85	2	0	>5 years	.	1	0	0	0	0	0	0	0	2	0	0
88	1			2	1	0	0	0	Sinusrhythm	59	1		31-180 da	.	1	0	0	0	0	0	0	1	5	0	0
92.5		1		1	0	1	0	0	Sinusrhythm	61	1		1-5 years	.	1	0	0	0	0	0	0	0	3	0	0
88.4	1			2	1	0	0	0	Atrial fibril	87	2	0	Unknown	.	1	0	0	0	0	0	0	0	4	0	0
86.8	1			2	1	0	0	0	Atrial fibril	59	2	0	>5 years	.	1	0	0	0	0	0	0	1	4	0	0
89.2	1			2	1	0	0	0	Atrial fibril	94	2	0	>5 years	.	1	0	0	0	0	0	1	1	6	0	0
81.4			1	3	0	0	1	0	Atrial fibril	70	2	0	1-5 years	.	0	0	0	0	0	0	0	0	3	0	0
70.7		1		1	0	1	0	0	Atrial fibril	91	2	0	>5 years	.	0	0	0	0	1	0	1	0	5	0	0
69.8			1	3	0	0	1	1	Atrial fibril	95	2	0	Unknown	.	1	0	0	0	0	0	0	0	3	0	0
66.5			1	3	0	0	1	1	Atrial fibril	92	2		>5 years	.	1	1	1	0	1	0	1	0	6	0	0
83.3	1			2	1	0	0	0	.		9	0	1-5 years	.	0	0	0	0	1	0	0	0	4	0	0
79.7			1	4	1	0	1	0	.	53	9		Unknown	.	0	0	0	0	0	0	0	0	2	0	0
71.6			1	3	0	0	1	0	Atrial fibril	82	2	0	>5 years	.	1	0	0	0	0	0	0	0	2	0	0
85.4	1			2	1	0	0	0	Atrial fibril	153	2	0	31-180 da	.	0	0	0	0	0	0	0	0	2	0	0
77	1			2	1	0	0	0	Atrial fibril	92	2	1	0-30 days	0-7 days	1	1	1	1	1	0	1	1	9	0	0
69.1	1			2	1	0	0	0	Sinusrhythm	65	1	1	0-30 days	0-7 days	1	1	1	0	1	0	0	0	5	0	0
75.4	1			2	1	0	0	0	Atrial fibril	94	2	1	0-30 days	0-7 days	1	1	1	0	0	0	0	0	5	0	0
88.8	1			2	1	0	0	0	Atrial fibril	64	2	0	>5 years	.	1	0	0	0	0	0	1	1	7	0	0
82.3		1		1	0	1	0	0	Atrial fibril	66	2	1	0-30 days	0-7 days	0	0	1	1	1	0	0	1	4	0	0
79.2		1		1	0	1	0	0	Atrial fibril	140	2	0	1-5 years	.	1	1	1	0	0	0	1	0	7	0	0
72.3	1			2	1	0	0	0	Sinusrhythm		1		>5 years	.	0	0	1	1	1	0	0	0	2	0	0
65	1			2	1	0	0	0	Atrial flutte	93	3	1	0-30 days	0-7 days	0	0	0	0	0	0	0	0	0	0	0
75.1	1			2	1	0	0	0	Sinusrhythm	64	1	1	0-30 days	0-7 days	1	0	0	0	0	0	0	0	4	0	0
83.3	1			2	1	0	0	0	Atrial fibril	141	2	0	Unknown	.	1	0	0	1	1	0	0	0	5	0	0
84	1			2	1	0	0	0	Atrial fibril	64	2	0	1-5 years	.	0	0	0	0	0	0	0	0	3	0	0
68.1	1			2	1	0	0	0	Sinusrhythm	81	1		1-5 years	.	1	0	0	0	0	0	0	0	3	0	0
84.6	1			2	1	0	0	0	Atrial fibril	68	2	0	>5 years	.	1	1	0	0	1	0	0	1	7	0	0
74.2	1			2	1	0	0	0	Sinusrhythm	86	1		.	0-7 days	0	0	0	0	0	0	0	0	2	0	0
72.4			1	3	0	0	1	0	Atrial fibril	56	2	0	>5 years	.	0	0	0	0	0	0	0	0	1	0	0
86.6			1	3	0	0	1	0	.		9	0	Unknown	.	0	1	0	0	0	0	0	0	3	0	0
87	1			2	1	0	0	0	Atrial fibril	76	2	1	0-30 days	0-7 days	0	0	0	0	0	0	0	0	2	0	0
81	1			2	1	0	0	0	.		9	0	>5 years	.	1	1	1	0	0	0	0	0	4	0	0
78.6	1			2	1	0	0	0	Sinusrhythm	82	1		>5 years	.	0	0	0	0	0	0	0	0	2	0	0
70.1	1			2	1	0	0	0	Other	82	8	0	1-5 years	.	0	1	0	0	1	0	0	0	3	0	0
68		1		1	0	1	0	0	Atrial fibril	120	2	1	0-30 days	0-7 days	0	0	0	0	0	0	0	0	1	0	0
91.1	1			2	1	0	0	0	Atrial fibril	103	2	1	0-30 days	0-7 days	0	0	0	0	1	0	0	0	4	0	0
87.6	1			2	1	0	0	0	Atrial fibril	108	2	0	1-5 years	.	0	0	1	0	0	0	0	0	3	0	0
81.7	1			2	1	0	0	0	Atrial fibril	70	2	0	0-30 days	.	0	0	0	0	0	0	0	0	2	0	0
82.2		1		1	0	1	0	0	Atrial fibril		2	0	181 days	.	0	0	0	0	0	0	1	0	4	0	0
74.7			1	3	0	0	1	1	Sinusrhythm	80	1		>5 years	.	0	0	1	0	0	0	1	0	4	0	0
73.5	1			2	1	0	0	0	Atrial fibril	75	2	1	0-30 days	0-7 days	0	0	0	0	0	0	0	0	2	0	0
66.7	1			2	1	0	0	0	Atrial fibril	64	2	0	0-30 days	.	1	1	1	0	0	0	0	0	4	0	0
73.7	1			2	1	0	0	0	Sinusrhythm	86	1		.	0-7 days	1	0	1	0	0	0	0	0	3	0	0
72.6	1			2	1	0	0	0	Sinusrhythm	61	1		.	0-7 days	0	0	1	0	0	0	0	0	2	0	0
88.3	1			2	1	0	0	0	Atrial fibril	73	2	0	>5 years	.	0	0	0	0	1	0	0	1	5	0	0
92.2	1			2	1	0	0	1	Atrial fibril	104	2	0	>5 years	.	1	0	0	0	1	0	0	1	6	0	0
83.9	1			2	1	0	0	0	Atrial fibril	78	2	0	Unknown	.	1	1	1	0	0	0	0	0	5	0	0
76.5	1			2	1	0	0	0	Sinusrhythm	60	1	0	1-5 years	.	0	0	0	0	0	0	0	0	3	0	0
80.6	1			2	1	0	0	1	Atrial fibril	86	2	0	0-30 days	.	1	1	0	0	0	0	0	1	6	0	0
72.6	1			2	1	0	0	0	Sinusrhythm	59	1		.	1-5 years	1	0	0	0	0	0	0	0	2	0	0
72.5	1			2	1	0	0	0	Sinusrhythm	54	1	0	1-5 years	.	1	0	1	0	0	0	0	0	3	0	0
89.9	1			2	1	0	0	0	Atrial fibril	104	2	0	Unknown	.	0	0	0	0	0	0	0	0	3	0	0
93.6	1			2	1	0	0	0	Atrial fibril	57	2	0	1-5 years	.	0	0	0	0	0	0	0	0	2	0	0
84.8	1			2	1	0	0	0	Atrial fibril	75	2	0	1-5 years	.	0	1	0	0	0	0	0	1	5	0	0
80.5	1			2	1	0	0	0	Atrial fibril	60	2	0	31-180 da	.	1	0	0	0	0	0	0	0	3	0	0
75.1	1			2	1	0	0	0	Sinusrhythm	82	1		.	1-5 years	1	0	0	0	0	0	0	0	4	0	0
79.3		1		1	0	1	0	0	Sinusrhythm	78	1		1-5 years	.	1	1	1	0	0	0	1	0	7	0	0
80.7	1			2	1	0	0	0	Sinusrhythm	76	1		1-5 years	.	1	1	1	0	0	0	1	0	7	0	0
82.4		1		1	0	1	0	0	Sinusrhythm	81	1		>5 years	.	1	1	1	0	0	0	1	0	7	0	0
75.4	1			2	1	0	0	0	Sinusrhythm	69	1	0	181 days	.	1	1	0	1	1	0	0	0	5	0	0
88.9	1			2	1	0	0	1	Atrial fibril		2	0	1-5 years	.	1	0	0	0	0	0	0	0	4	0	0
84.3		1		1	0	1	0	0	Atrial fibril	78	2	0	Unknown	.	0	0	0	0	0	0	1	0	5	0	0
87.4	1			2	1	0	0	1	Atrial fibril	85	2	0	>5 years	.	0	0	0	0	0	0	0	0	3	0	0
83.5			1	3	0	0	1	0	Atrial fibril	74	2	0	>5 years	.	1	1	0	0	1	0	0	0	6	0	0
85.6			1	3	0	0	1	1	Sinusrhythm	94	1	0	>5 years	.	1	1	0	0	1	0	1	1	9	0	0
76.2	1			2	1	0	0	0	Sinusrhythm		1		.	1-5 years	1	0	1	0	0	0	0	0	4	0	0
61	1			2	1	0	0	0	Atrial fibril	108	2	0	0-30 days	.	1	1	0	0	0	0	0	0	3	0	0
61.6	1			2	1	0	0	0	Atrial flutte	91	3	0	1-5 years	.	0	0	0	0	0	0	0	1	1	0	0
60.9			1	3	0	0	1	1	Atrial fibril	122	2	0	>5 years	.	1	0	0	0	0	0	0	0	1	0	0
89.7	1			2	1	0	0	1	Atrial fibril	93	2	0	1-5 years	.	1	0	0	1	1	1	0	1	5	0	0
73.7	1			2	1	0	0	0	Sinusrhythm	88	1	1	0-30 days	0-7 days	1	0	0	0	0	0	0	0	3	0	0
74.5	1			2	1	0	0	0	Atrial fibril	140	2	1	0-30 days	0-7 days	0	0	0	0	0	0	0	0	2	0	0
78	1			2	1	0	0	0	Sinusrhythm	65	1	0	1-5 years	.	1	0	1	0	1	0	0	0	5	0	0
76	1			2	1	0	0	0	Atrial fibril	70	2	0	Unknown	.	1	0	0	0	1	0	0	1	5	0	0
72.2	1			2	1	0	0	0	Atrial fibril	78	2	1	0-30 days	0-7 days	1	0	1	0	0	0	1	0	4	0	0
72.4	1			2	1	0	0	1	Atrial fibril	90	2	0	>5 years	.	0	0	0	0	0	0	0	1	2	0	0
65.3	1			2	1	0	0	0	Sinusrhythm	50	1	0	>5 years	.	1	0	0	0	0	0	1	0	5	0	0
85.9		1		1	0	1	0	0	Atrial fibril	64	2	0	>5 years	.	1	0	0	0	0	0	0	0	4	0	0
81.3			1	3	0	0	1	0	Atrial fibril	97	2	0	Unknown	.	0	0	0	0	0	0	0	0	3	0	0
82.5	1			2	1	0	0	1	Atrial fibril	55	2	0	1-5 years	.	1	0	0	0	0	0	0	0	3	0	0
82.5		1		1	0	1	0	0	Sinusrhythm	61	1	0	>5 years	.	1	0	0	0	0	0	0	0	4	0	0
84.8	1			2	1	0	0	1	Atrial fibril	123	2	0	>5 years	.	0	0	1	1	1	1	0	0	4	0	0
81.7	1			2	1	0	0	0	Atrial fibril	83	2	0	Unknown	.	1	0	1	0	0	0	0	0	4	0	0
73.8	1			2	1	0	0	0	Sinusrhythm	78	1		.	1-5 years	0	0	0	1	1	0	0	1	3	0	0
79		1		1	0	1	0	0	Atrial flutte	54	3	0	1-5 years	.	1	0	0	0	1	0	0	0	4	0	1
67	1			2	1	0	0	0	Sinusrhythm	73	1		Unknown	.	1	0	0	0	0	0	0	0	3	0	0
73.8	1			2	1	0	0	0	Sinusrhythm	66	1		.	>5 years	1	0	0	0	1	0	0	0	4	0	0
53.5			1	3	0	0	1	0	Sinusrhythm	87	1	0	0-30 days	.	1	0	0	1	1	0	0	0	2	0	0
60.4	1			2	1	0	0	0	Atrial fibril	127	2	1	0-30 days	0-7 days	0	0	0	0	0	0	0	1	2	0	0
55.7		1		1	0	1	0	0	Sinusrhythm	66	1		.	1-5 years	1	0	0	0	0	0	0	0	2	0	0
52	1			2	1	0	0	0	Atrial fibril	137	2	1	0-30 days	0-7 days	1	0	0	0	0	0	0	0	2	0	0
89.4	1			2	1	0	0	0	Atrial fibril	100	2	0	Unknown	.	1	0	0	0	1	0	0	0	5	0	0
88.2	1			2	1	0	0	0	Atrial fibril	76	2	0	Unknown	.	1	1	0	0	0	0	0	0	5	0	0
87.5	1			2	1	0	0	0	Atrial fibril	102	2	0	>5 years	.	1	0	0	0	1	0	1	0	7	0	0
85.6	1			2	1	0	0	1	Sinusrhythm	75	1	0	Unknown	.	1	1	0	1	0	0	0	0	6	0	0
78.2	1			2	1	0	0	0	Atrial fibril	66	2	0	Unknown	.	1	0	0	0	0	0	0	0	3	0	0
78.9	1			2	1	0	0	0	Sinusrhythm	52	1		0-30 days	.	1	0	0	0	0	0	0	0	4	0	0
87.9			1	3	0	0	1	1	Sinusrhythm		1		Unknown	.	1	0	0	0	0	0	0	0	3	0	0
85.6	1			2	1	0	0	1	Atrial fibril	85	2	0	1-5 years	.	0	1	0	0	0	1	0	1	6	0	0
81.1			1	3	0	0	1	0	Atrial fibril	93	2	0	1-5 years	.	1	0	0	0	0	0	0	0	3	0	0
84.5			1	3	0	0	1	0	Atrial flutte	67	3	0	>5 years	.	1	1	0	0	0	0	0	0	5	0	0
80.9	1			2	1	0	0	0	Sinusrhythm	71	1		.	0-7 days	1	0	1	1	1	0	1	0	7	0	0
78.5	1			2	1	0	0	0	Atrial fibril	76	2	0	>5 years	.	1	0	0	0	0	0	0	0	3	0	0
80.4		1		1	0	1	0	0	Atrial fibril	79	2	0	>5 years	.	1	0	0	0	0	0	1	0	5	0	0
74.4	1			2	1	0	0	0	Sinusrhythm	67	1	1	.	0-7 days	1	0	0	0	0	0	0	0	2	0	0
40.3	1			2	1	0	0	0	Atrial fibril	83	2	0	1-5 years	.	0	0	0	0	0	0	0	0	0	0	0
41.8		1		1	0	1	0	0	Atrial fibril	118	2	0	1-5 years	.	0	0	0	0	0	0	1	0	2	0	0
87.8	1			2	1	0	0	1	Atrial fibril	85	2	0	0-30 days	.	1	0	1	0	0	0	0	0	4	0	0
86.4	1			2	1	0	0	1	Atrial fibril	80	2	0	1-5 years	.	1	0	1	0	0	1	0	0	5	0	0
87.5	1			2	1	0	0	1	Atrial fibril	91	2	1	0-30 days	0-7 days	0	0	0	0	0	0	0	0	3	0	0
67.8		1		1	0	1	0	0	Atrial fibril	88	2	0	0-30 days	.	1	0	1	1	1	0	0	1	4	0	0
53.7	1			2	1	0	0	0	Atrial fibril	113	2	0	Unknown	.	0	0	0	0	0	0	0	0	0	0	0
92.1		1		1	0	1	0	0	Atrial fibril	76	2	0	1-5 years	.	0	0	0	0	0	0	0	0	2	0	0
91	1			2	1	0	0	0	Sinusrhythm	59	1		.	0-7 days	1	1	0	0	1	0	0	1	7	0	0
88.3			1	3	0	0	1	0	Atrial fibril	80	2	0	1-5 years	.	1	0	0	0	0	0	0	0	3	0	0
79.3		1		1	0	1	0	0	Atrial fibril		2	0	>5 years	.	1	0	1	0	1	0	1	0	7	0	0
82.9	1			2	1	0	0	0	Atrial fibril	57	2	0	>5 years	.	1	0	1	0	1	0	1	0	7	0	0
81.5			1	3	0	0	1	1	Sinusrhythm	54	1	0	1-5 years	.	1	0	1	1	1	0	0	0	5	0	0
71.9		1		1	0	1	0	0	Sinusrhythm		1		.	181 days	1	0	0	0	0	0	0	0	3	0	0
72.2		1		1	0	1	0	0	Atrial fibril	52	2	0	>5 years	.	1	0	1	0	0	0	0	0	2	0	0
69.8			1	3	0	0	1	0	Atrial fibril	88	2	0	1-5 years	.	0	0	0	0	0	0	0	0	1	0	0
66.5	1			2	1	0	0	0	Atrial fibril	93	2	0	Unknown	.	1	0	0	0	0	0	0	0	2	0	0
61.9		1		1	0	1	0	0	Sinusrhythm	45	1		31-180 da	.	0	0	0	0	0	0	0	0	0	0	0
100		1		1	0	1	0	0	Atrial flutte	66	3	0	1-5 years	.	1	0	0	0	0	0	0	0	4	0	0
70.7	1			2	1	0	0	0	Sinusrhythm	62	1		.	1-5 years	0	0	0	0	0	1	0	0	3	0	0
72.7	1			2	1	0	0	0	Atrial flutte	120	3	0	31-180 da	.	0	0	1	0	0	1	1	0	5	0	0
73.7	1			2	1	0	0	0	Atrial flutte	112	3	1	0-30 days	0-7 days	1	0	0	0	0	0	0	0	3	0	0
69.4	1			2	1	0	0	1	Atrial fibril	87	2	0	>5 years	.	0	0	0	0	0	0	1	0	3	0	0
58.8	1			2	1	0	0	0	Sinusrhythm	68	1		.	31-180 da	1	0	0	0	0	0	0	0	1	0	0
84.6		1		1	0	1	0	0	Atrial fibril	86	2	0	1-5 years	.	0	0	0	0	0	0	0	0	2	0	0
85.3		1		1	0	1	0	0	Atrial fibril	77	2	0	1-5 years	.	0	0	0	0	0	0	1	0	4	0	0
74.3		1		1	0	1	0	0	Sinusrhythm	53	1		>5 years	.	0	0	0	0	0	0	0	0	1	0	0
81.2	1			2	1	0	0	0	Atrial fibril	80	2	0	Unknown	.	1	0	0	0	0	0	0	0	3	1	0
72.2		1		1	0	1	0	0	Sinusrhythm	77	1		.	31-180 da	1	1	0	0	0	0	0	0	3	0	0
62.5	1			2	1	0	0	0	Atrial fibril	82	2	0	>5 years	.	0	0	0	0	0	0	0	0	0	0	0
62.6		1		1	0	1	0	0	Sinusrhythm	65	1	0	1-5 years	.	0	0	0	0	0	0	0	0	0	.	.
58.7	1			2	1	0	0	0	Atrial fibril	142	2	0	0-30 days	.	1	0	0	0	0	0	0	0	2	0	0
93.5	1			2	1	0	0	0	Atrial fibril	65	2	0	>5 years	.	1	1	0	0	1	0	0	1	7	0	1
88.1			1	3	0	0	1	1	Sinusrhythm		1		31-180 da	.	0	0	0	0	1	0	0	0	4	0	0
83.4		1		1	0	1	0	0	Atrial fibril	68	2	0	Unknown	.	1	1	1	0	0	0	0	0	5	0	0
87.1			1	3	0	0	1	1	Atrial fibril	70	2	0	1-5 years	.	1	0	0	0	0	0	0	0	3	0	0
81.3	1			2	1	0	0	1	Atrial fibril	125	2	1	0-30 days	0-7 days	1	0	0	0	0	0	0	0	4	0	0
80.8	1			2	1	0	0	0	Sinusrhythm	83	1		31-180 da	.	0	1	0	0	0	0	0	0	4	0	0
79.4		1		1	0	1	0	0	Sinusrhythm	59	1		1-5 years	.	1	0	0	0	1	0	0	0	4	0	0
68.9			1	3	0	0	1	0	Atrial fibril		2	0	1-5 years	.	0	0	0	0	0	0	0	0	1	0	0
64.1			1	3	0	0	1	1	Atrial fibril	170	2	0	1-5 years	.	0	0	0	0	0	0	1	0	2	0	0
61.3	1			2	1	0	0	0	Atrial fibril	72	2	1	0-30 days	0-7 days	0	0	0	0	0	0	0	0	0	0	0
66.3	1			2	1	0	0	0	Atrial fibril	107	2	1	0-30 days	0-7 days	0	0	0	0	0	0	0	0	1	0	0
64.6	1			2	1	0	0	0	Sinusrhythm	68	1		.	1-5 years	0	0	1	1	1	0	0	0	1	0	0
81.8		1		1	0	1	0	0	Sinusrhythm	58	1		.	1-5 years	1	0	0	0	1	0	0	0	5	0	0
82.6	1			2	1	0	0	1	Atrial fibril	92	2	1	0-30 days	0-7 days	1	0	1	1	1	0	0	0	5	0	0
81.8		1		1	0	1	0	0	Sinusrhythm	65	1		.	1-5 years	1	0		0	1	1	0	0	4	0	0
75.4	1			2	1	0	0	0	Atrial fibril	95	2	0	1-5 years	.	1	0	0	0	0	0	0	0	4	0	0
82.6	1			2	1	0	0	0	Atrial fibril	78	2	0	1-5 years	.	1	1	0	0	0	0	0	0	5	0	0
72.3		1		1	0	1	0	0	Atrial fibril	168	2	0	181 days	.	0	0	0	0	0	0	0	0	1	0	0
88.1			1	3	0	0	1	1	Atrial fibril	121	2	0	1-5 years	.	1	0	0	0	0	0	0	0	4	0	0
85.3		1		1	0	1	0	0	Atrial fibril	106	2	0	>5 years	.	1	1	1	0	0	1	0	1	7	0	0
86.5	1			2	1	0	0	0	Atrial fibril	90	2	0	>5 years	.	1	1	1	0	0	1	1	1	9	0	0
70.1		1		1	0	1	0	0	Sinusrhythm		1		1-5 years	.	1	0	0	0	0	0	0	0	3	0	0
72.5		1		1	0	1	0	0	Sinusrhythm	58	1		1-5 years	.	1	0	1	0	0	0	1	0	5	0	0
61.5	1			2	1	0	0	0	Atrial flutte	111	3	0	181 days	.	1	0	1	0	0	0	0	0	2	0	0
90.6	1			2	1	0	0	0	Atrial fibril	88	2	0	1-5 years	.	1	0	0	0	0	0	0	0	4	0	0
86.8	1			2	1	0	0	0	Atrial fibril	110	2	1	0-30 days	0-7 days	0	0	0	0	0	0	0	0	3	0	0
87.5	1		1	4	1	0	1	1	Atrial fibril	106	2	1	181 days	.	0	0	0	0	0	0	1	0	5	0	0
85.3	1			2	1	0	0	0	Atrial fibril	74	2	0	181 days	.	1	0	0	1	1	0	0	0	5	0	0
79.4			1	3	0	0	1	1	Atrial fibril	66	2	0	>5 years	.	0	1	0	0	0	0	0	0	4	0	0
69.5		1		1	0	1	0	0	Sinusrhythm		1		.	0-7 days	0	0	0	0	0	0	0	0	1	0	0
70.6		1		1	0	1	0	0	Sinusrhythm	58	1	0	1-5 years	.	0	0	0	0	0	0	1	0	3	0	0
72.8			1	3	0	0	1	0	Atrial fibril	71	2	0	>5 years	.	1	0	0	0	0	0	0	0	3	0	0
65.3	1			2	1	0	0	0	Atrial fibril	78	2	0	1-5 years	.	0	1	0	0	0	0	0	0	2	0	0
66.4	1			2	1	0	0	0	Atrial flutte	77	3	0	1-5 years	.	0	1	1	1	0	0	1	0	5	0	0
70.1	1			2	1	0	0	0	Atrial flutte	87	3	0	>5 years	.	0	1	1	1	1	1	1	0	5	0	0
65.6	1			2	1	0	0	0	Sinusrhythm	64	1	0	>5 years	.	0	0	1	0	0	0	0	0	2	0	0
95	1			2	1	0	0	0	Atrial fibril	68	2		Unknown	.	0	0	0	0	0	0	0	0	3	0	0
89.4	1			2	1	0	0	1	Atrial fibril	60	2	0	>5 years	.	1	0	0	0	0	0	0	0	4	0	1
76.6		1		1	0	1	0	0	Sinusrhythm	78	1	0	1-5 years	.	1	0	0	0	0	0	0	0	3	0	0
81.3	1			2	1	0	0	0	Atrial fibril	99	2	0	1-5 years	.	1	0	0	0	1	0	0	0	5	0	1
81.6	1			2	1	0	0	0	Atrial fibril	115	2	0	1-5 years	.	1	0	0	0	1	0	1	0	7	0	0
80.1	1			2	1	0	0	0	Atrial fibril	71	2	0	>5 years	.	1	0	0	0	0	0	1	0	6	0	0
77.6			1	3	0	0	1	0	Atrial fibril	91	2	0	31-180 da	.	1	0	0	0	0	0	0	0	4	0	0
70.5	1			2	1	0	0	0	Atrial fibril	75	2	0	1-5 years	.	1	1	1	0	0	0	1	1	6	0	0
73.8	1			2	1	0	0	0	Atrial fibril	73	2	0	>5 years	.	1	0	0	0	0	0	0	0	2	0	0
90.9	1			2	1	0	0	0	Atrial fibril	76	2	0	Unknown	.	1	0	0	0	0	0	0	0	3	0	0
81.3	1			2	1	0	0	0	Atrial flutte	91	3	0	>5 years	.	1	1	0	0	0	0	0	1	6	0	0
84.5	1			2	1	0	0	0	Sinusrhythm	59	1	0	>5 years	.	0	0	0	0	0	0	0	0	2	0	0
73.9	1			2	1	0	0	0	Atrial fibril	106	2	0	>5 years	.	0	0	0	0	0	0	0	0	2	0	0
68.8			1	3	0	0	1	0	Atrial fibril	90	2	0	Unknown	.	0	0	0	0	0	0	0	1	3	0	0
66.1		1		1	0	1	0	0	Sinusrhythm	97	1		.	1-5 years	1	1	1	0	0	0	0	0	3	0	0
71.3	1			2	1	0	0	0	Sinusrhythm	86	1	0	1-5 years	.	1	1	1	0	0	0	1	0	5	0	0
60.9	1			2	1	0	0	0	Atrial fibril	56	2	0	>5 years	.	0	0	0	0	0	0	0	0	0	0	0
83.1	1			2	1	0	0	1	Atrial fibril	109	2	0	1-5 years	.	0	0	0	0	0	0	0	0	3	0	0
79.6	1			2	1	0	0	0	Sinusrhythm	65	1		.	1-5 years	1	0	0	0	0	0	0	0	4	0	0
85		1		1	0	1	0	0	Atrial fibril	101	2	0	181 days	.	1	0	1	0	0	0	1	0	6	0	0
80.6			1	3	0	0	1	1	Atrial fibril	139	2	0	>5 years	.	1	0	0	0	0	0	0	0	4	0	0
78.6			1	3	0	0	1	1	Atrial fibril	59	2	0	Unknown	.	1	0	1	0	0	0	1	0	6	0	0
70.6		1		1	0	1	0	0	Sinusrhythm	60	1		31-180 da	.	0	0	0	0	0	0	0	0	1	0	0
57.7		1		1	0	1	0	0	Sinusrhythm	59	1	0	>5 years	.	0	0	0	0	0	0	0	0	0	0	0
53.3	1			2	1	0	0	0	Sinusrhythm	65	1	0	1-5 years	.	0	0	0	0	0	0	0	0	0	0	0
45.6	1			2	1	0	0	0	Atrial fibril	88	2	1	0-30 days	0-7 days	1	0	0	0	0	0	0	0	2	0	0
83.6	1			2	1	0	0	0	Atrial fibril		2	0	Unknown	.	1	1	0	0	0	0	0	0	5	0	0
86.7	1			2	1	0	0	0	Atrial fibril	101	2	0	31-180 da	.	1	0	0	0	1	0	0	0	4	0	0
87.9	1			2	1	0	0	0	Sinusrhythm	71	1		.	31-180 da	1	1	0	0	1	0	0	1	7	0	0
83.1	1			2	1	0	0	0	Atrial fibril	68	2	0	1-5 years	.	0	0	0	0	0	0	0	0	3	0	0
85		1		1	0	1	0	0	Sinusrhythm	67	1		.	31-180 da	1	0	0	0	0	0	0	0	4	0	0
82.5	1			2	1	0	0	0	Sinusrhythm	67	1		>5 years	.	0	0	0	0	0	0	0	0	3	0	0
76.7	1			2	1	0	0	0	Atrial fibril	63	2	0	1-5 years	.	0	0	0	0	0	0	0	1	4	0	0
77.7	1			2	1	0	0	0	Atrial fibril	68	2	0	1-5 years	.	0	0	0	0	0	0	0	1	4	1	0
65.9	1			2	1	0	0	0	Sinusrhythm	75	1		>5 years	.	1	0	0	0	0	0	0	0	2	0	0
94.1	1			2	1	0	0	0	Sinusrhythm	61	1	0	>5 years	.	1	0	0	0	0	0	0	1	5	0	0
91.7	1			2	1	0	0	0	Other	77	4	0	1-5 years	.	1	0	0	0	0	0	0	0	4	0	0
87.5		1		1	0	1	0	0	Sinusrhythm	67	1	0	1-5 years	.	1	0	0	0	0	0	0	0	4	0	0
82.7	1			2	1	0	0	1	Atrial fibril	129	2	0	1-5 years	.	1	1	0	0	0	1	0	1	6	0	0
73.9	1			2	1	0	0	1	Sinusrhythm	51	1		>5 years	.	0	0	0	0	0	0	0	0	1	0	0
68.4		1		1	0	1	0	0	Sinusrhythm	69	1	0	1-5 years	.	1	0	1	0	0	0	0	0	2	0	0
64.1	1			2	1	0	0	1	Atrial fibril	53	2	0	1-5 years	.	1	0	0	1	1	0	0	0	2	0	0
63.9		1		1	0	1	0	0	Other	73	4	0	>5 years	.	0	0	0	0	0	0	0	0	0	0	0
84.6	1			2	1	0	0	1	Atrial fibril	105	2	0	>5 years	.	0	0	1	0	1	0	0	1	5	0	0
72.6	1			2	1	0	0	0	Sinusrhythm	67	1		.	8-30 pv	1	1	0	0	0	0	0	0	4	0	0
67.7	1			2	1	0	0	0	Sinusrhythm	60	1		.	0-7 days	1	0	1	0	0	0	0	0	3	0	0
98.3	1			2	1	0	0	0	Atrial fibril	68	2	0	Unknown	.	0	0	0	0	0	0	0	1	4	0	0
91.1			1	3	0	0	1	0	Atrial fibril		2	0	1-5 years	.	0	0	0	0	0	0	0	0	2	0	0
79.6	1			2	1	0	0	0	Atrial fibril		2	0	>5 years	.	1	0	0	0	0	0	0	0	3	0	0
80.7	1			2	1	0	0	0	Atrial fibril	73	2	0	>5 years	.	1	0	0	0	0	0	1	0	5	0	0
82.7	1			2	1	0	0	0	Atrial fibril	60	2	0	>5 years	.	0	0	0	0	0	0	0	1	4	0	0
90.3	1			2	1	0	0	1	Atrial fibril	135	2	1	0-30 days	0-7 days	0	0	0	0	0	0	0	0	3	0	0
82			1	3	0	0	1	0	Sinusrhythm		1	0	1-5 years	.	0	0	0	0	1	0	0	0	3	0	0
87.1	1			2	1	0	0	0	Atrial fibril	59	2	0	1-5 years	.	1	0	0	0	0	0	0	0	4	0	0
80.1			1	3	0	0	1	0	Other	69	4		1-5 years	.	0	0	0	0	0	0	0	0	3	0	0
80.2			1	3	0	0	1	0	Sinusrhythm	115	1		1-5 years	.	0	0	0	0	0	0	0	0	3	0	0
78.3	1			2	1	0	0	0	Atrial fibril	95	2	1	0-30 days	0-7 days	0	0	0	0	0	0	0	0	2	0	0
80.4		1		1	0	1	0	0	Atrial fibril	95	2	0	1-5 years	.	0	0	0	0	0	0	1	0	4	0	0
80.6			1	3	0	0	1	0	Atrial fibril		2	0	>5 years	.	0	1	1	0	0	0	0	0	3	0	0
82.6	1			2	1	0	0	0	Atrial fibril	81	2	0	>5 years	.	1	1	1	1	1	0	0	0	5	0	0
80	1			2	1	0	0	0	Atrial fibril	149	2	1	0-30 days	0-7 days	1	0	0	0	0	0	0	0	4	0	0
79.7		1		1	0	1	0	0	Sinusrhythm	68	1		.	181 days	1	1	1	0	1	1	0	0	6	0	0
77.3	1			2	1	0	0	0	Atrial fibril	79	2	0	0-30 days	.	0	0	0	0	0	0	0	0	2	0	0
64.8	1			2	1	0	0	0	Sinusrhythm	86	1	0	>5 years	.	1	1	0	0	0	0	0	0	3	0	0
58.2			1	3	0	0	1	1	Sinusrhythm	146	1	0	Unknown	.	1	1	1	0	1	0	0	0	3	0	0
84.6	1			2	1	0	0	0	Sinusrhythm	73	1	0	181 days	.	1	0	0	0	0	0	0	0	4	0	0
86.9			1	3	0	0	1	1	Atrial fibril	102	2	0	1-5 years	.	1	0	0	0	0	0	1	0	6	0	0
81.3		1		1	0	1	0	0	Sinusrhythm	61	1		.	1-5 years	1	0	1	1	1	1	0	1	5	0	0
82.6	1			2	1	0	0	0	Atrial fibril	61	2	0	>5 years	.	0	0	0	0	0	0	0	0	2	0	0
83	1			2	1	0	0	0	Atrial flutte	153	3	1	0-30 days	0-7 days	1	0	0	0	0	0	0	0	4	0	0
82.5	1			2	1	0	0	0	Atrial fibril	58	2	0	>5 years	.	1	1	1	0	0	0	1	0	7	0	0
84.5		1		1	0	1	0	0	Atrial fibril	93	2	0	>5 years	.	1	1	1	0	0	0	1	0	7	0	0
84.7	1			2	1	0	0	0	Atrial fibril	122	2	0	>5 years	.	1	1	1	0	0	0	1	0	7	0	1
80.9	1			2	1	0	0	0	Sinusrhythm	55	1		1-5 years	.	1	0	0	0	0	0	0	0	4	0	0
77.2	1			2	1	0	0	0	Atrial fibril	110	2	1	0-30 days	.	1	0	0	0	0	0	0	0	3	0	0
73.7	1			2	1	0	0	0	Atrial fibril	78	2	0	Unknown	.	0	0	0	0	0	0	0	0	2	0	0
71.9		1		1	0	1	0	0	Sinusrhythm	86	1		.	1-5 years	1	0	1	0	1	1	1	0	5	0	0
62.7		1		1	0	1	0	0	Sinusrhythm	100	1	0	Unknown	.	0	0	0	0	0	0	0	0	0	0	0
84.8	1			2	1	0	0	0	Atrial fibril	91	2	0	1-5 years	.	1	0	0	0	0	0	0	0	4	0	0
90.2		1		1	0	1	0	0	Sinusrhythm	69	1		Unknown	.	1	0	0	0	1	0	0	1	5	0	0
85.1	1			2	1	0	0	0	Atrial fibril	48	2	1	0-30 days	0-7 days	1	0	0	0	1	0	0	0	5	0	0
89.2	1			2	1	0	0	0	Atrial fibril	94	2	1	0-30 days	0-7 days	0	0	0	0	0	0	0	0	3	0	0
83.6	1			2	1	0	0	1	Atrial fibril	101	2	0	>5 years	.	0	0	0	0	0	0	0	1	4	0	0
82.1			1	3	0	0	1	1	Sinusrhythm	55	1	0	1-5 years	.	1	0	1	0	0	0	0	0	4	0	0
80.4	1			2	1	0	0	0	Atrial fibril	66	2	0	181 days	.	1	0	0	0	0	0	0	0	4	0	0
74.7		1		1	0	1	0	0	Atrial fibril	67	2	0	>5 years	.	1	0	1	1	1	1	1	0	6	0	0
70.2		1		1	0	1	0	0	Sinusrhythm	66	1		.	1-5 years	1	0	1	0	1	0	0	0	4	0	0
59.7		1		1	0	1	0	0	Sinusrhythm	67	1		.	181 days	1	0	0	0	1	0	0	0	3	0	0
87.3			1	3	0	0	1	1	Atrial fibril	114	2	0	1-5 years	.	1	1	0	0	0	0	0	0	5	0	0
79.3		1		1	0	1	0	0	Atrial fibril	55	2	0	Unknown	.	0	0	0	0	0	0	1	0	4	0	0
86.7	1			2	1	0	0	0	Atrial fibril	60	2	0	>5 years	.	0	0	0	0	0	0	1	0	4	0	0
69.9	1			2	1	0	0	0	Sinusrhythm	61	1	0	1-5 years	.	1	0	1	0	0	0	0	0	3	0	0
73.8	1			2	1	0	0	0	Sinusrhythm	102	1	0	>5 years	.	1	0	1	0	0	0	1	0	5	0	0
71.1	1			2	1	0	0	0	Atrial fibril	75	2	1	0-30 days	0-7 days	0	0	0	0	0	0	0	0	2	0	0
88.2	1			2	1	0	0	0	Atrial fibril	92	2	0	1-5 years	.	0	0	0	0	0	0	0	0	2	0	0
90.5	1			2	1	0	0	0	Atrial fibril	46	2	1	0-30 days	0-7 days	1	0	1	0	0	0	1	0	6	0	0
83.8		1		1	0	1	0	0	Sinusrhythm	68	1	0	1-5 years	.	0	0	1	0	1	0	0	0	3	0	0
79		1		1	0	1	0	0	Sinusrhythm	68	1		1-5 years	.	0	0	0	0	1	0	0	0	3	0	0
85.2	1			2	1	0	0	0	Atrial fibril	58	2		>5 years	.	0	0	1	0	1	0	1	0	5	0	0
86.8		1		1	0	1	0	0	Atrial fibril	63	2		>5 years	.	1	0	1	0	1	0	1	0	6	0	0
87.4	1			2	1	0	0	0	Sinusrhythm	70	1		>5 years	.	1	0	1	0	1	0	1	0	6	0	0
81.9	1			2	1	0	0	1	Atrial fibril	64	2	0	>5 years	.	1	0	0	1	1	1	0	1	6	0	0
74	1			2	1	0	0	0	Atrial fibril	68	2	1	0-30 days	0-7 days	0	0	0	0	0	0	0	0	1	0	0
64.7		1		1	0	1	0	0	Atrial fibril	75	2	0	Unknown	.	0	0	1	1	1	0	1	0	4	0	0
88.9	1			2	1	0	0	0	Atrial fibril	93	2	0	0-30 days	.	1	0	0	0	1	1	0	1	6	0	0
78.9	1			2	1	0	0	0	Sinusrhythm	52	1		0-30 days	.	1	0	0	0	0	0	1	0	6	0	0
88.2	1			2	1	0	0	0	Atrial fibril	107	2	0	Unknown	.	1	0	0	0	0	0	1	0	5	0	0
84		1		1	0	1	0	0	Sinusrhythm	76	1		.	1-5 years	1	1	0	0	0	0	0	0	5	0	0
88.9	1			2	1	0	0	0	Atrial fibril	57	2	1	0-30 days	0-7 days	1	1	0	0	0	0	1	0	7	0	0
77.5	1			2	1	0	0	0	Atrial fibril	115	2	1	0-30 days	0-7 days	1	0	0	0	0	0	0	0	3	0	0
79.6	1			2	1	0	0	0	Sinusrhythm	78	1	0	1-5 years	.	1	1	1	0	0	0	0	1	6	0	0
80.9	1			2	1	0	0	0	Sinusrhythm	50	1		Unknown	.	1	0	1	0	0	0	0	0	3	0	0
84.4	1			2	1	0	0	0	Sinusrhythm	53	1	0	1-5 years	.	1	0	0	0	0	0	0	0	3	0	0
78.2			1	3	0	0	1	0	Sinusrhythm	75	1		1-5 years	.	1	1	1	0	0	0	0	0	5	0	0
78.1	1			2	1	0	0	0	Sinusrhythm	105	1	0	>5 years	.	1	0	0	0	1	0	0	0	4	0	0
67.6	1			2	1	0	0	0	Sinusrhythm	70	1	0	1-5 years	.	1	0	0	0	0	0	1	0	5	0	0
93.4	1			2	1	0	0	1	Atrial fibril	112	2	0	>5 years	.	1	0	0	0	0	0	0	0	4	0	0
88.4	1			2	1	0	0	0	Atrial fibril	96	2	0	0-30 days	.	1	0	1	1	1	0	1	1	8	0	0
90	1			2	1	0	0	0	Atrial fibril	107	2	0	1-5 years	.	1	0	1	1	1	0	1	1	8	0	0
81.4	1			2	1	0	0	0	Atrial fibril	79	2	1	0-30 days	0-7 days	1	0	0	0	0	0	0	0	3	0	0
82.4	1			2	1	0	0	1	Atrial fibril	109	2	0	181 days	.	1	1	0	0	0	0	0	1	6	0	0
82.1		1		1	0	1	0	0	Sinusrhythm	58	1	0	31-180 da	.	1	1	0	0	0	0	0	0	5	0	0
80.1	1			2	1	0	0	1	Atrial fibril	144	2	0	1-5 years	.	1	0	0	0	0	0	0	1	5	0	0
79.6	1			2	1	0	0	1	Atrial fibril	73	2	1	0-30 days	0-7 days	1	1	0	0	0	0	0	0	4	0	0
72.7	1			2	1	0	0	0	Other	71	4	0	>5 years	.	0	0	0	0	0	0	0	1	3	0	0
70.3		1		1	0	1	0	0	Sinusrhythm	60	1	0	181 days	.	1	0	1	0	1	0	1	0	5	0	0
93.4	1			2	1	0	0	0	Atrial fibril	55	2	0	1-5 years	.	1	0	0	0	0	0	1	1	6	0	0
86.8		1		1	0	1	0	0	Atrial fibril	76	2	0	>5 years	.	1	1	0	0	1	0	0	0	6	0	0
88.8	1			2	1	0	0	1	Atrial fibril	77	2	0	>5 years	.	1	0	0	1	1	0	0	1	6	0	0
88.6	1			2	1	0	0	0	Atrial fibril	69	2	0	>5 years	.	1	1	0	0	0	0	0	0	5	0	0
78.8	1			2	1	0	0	0	Atrial fibril	62	2	0	Unknown	.	1	0	0	0	0	0	1	0	6	0	0
81.4		1		1	0	1	0	0	Sinusrhythm	59	1	0	Unknown	.	1	0	0	0	0	0	0		4	0	0
88	1			2	1	0	0	0	Atrial fibril	72	2	0	Unknown	.	1	1	0	0	0	0	0	1	6	0	0
82.6	1			2	1	0	0	0	Sinusrhythm		1		.	>5 years	1	1	1	0	0	0	0	0	5	0	0
74.1	1			2	1	0	0	0	Sinusrhythm	83	1	1	0-30 days	0-7 days	0	0	0	0	0	0	0	0	1	0	0
70.2	1			2	1	0	0	0	Sinusrhythm	49	1		.	8-30 pv	1	0	1	0	0	0	0	0	2	0	0
67.4	1			2	1	0	0	0	Atrial flutte	107	3	0	>5 years	.	0	0	1	0	0	0	0	0	2	0	0
66.4			1	3	0	0	1	0	Sinusrhythm	60	1	0	181 days	.	1	0	1	1	1	0	0	0	3	0	0
67.3	1			2	1	0	0	1	Atrial fibril	78	2	0	1-5 years	.	1	0	1	1	1	0	0	0	3	0	0
83.6	1			2	1	0	0	0	Atrial fibril	66	2	0	>5 years	.	0	1	1	0	0	0	1	1	6	0	0
82.4			1	3	0	0	1	0	Other	70	4	0	>5 years	.	0	1	1	0	0	0	0	0	4	0	0
81.1	1			2	1	0	0	0	Atrial fibril	44	2	0	>5 years	.	0	0	0	0	0	0	0	0	2	0	0
70.3	1			2	1	0	0	0	Atrial fibril	81	2	0	0-30 days	.	1	0	0	0	0	0	0	0	3	0	0
75	1			2	1	0	0	0	Atrial fibril	155	2	0	1-5 years	.	1	0	0	0	0	0	0	0	4	0	0
67.8		1		1	0	1	0	0	Atrial fibril	76	2	0	1-5 years	.	1	0	1	1	1	0	0	0	3	0	0
71.4		1		1	0	1	0	0	Atrial fibril	53	2	0	>5 years	.	1	0	1	1	1	0	1	0	5	0	0
89.8			1	3	0	0	1	0	Atrial fibril	80	2	0	>5 years	.	1	0	0	0	0	0	0	1	4	0	0
75.8		1		1	0	1	0	0	Atrial fibril	70	2	0	1-5 years	.	1	1	1	1	1	1	0	0	5	0	0
91.9			1	3	0	0	1	0	Sinusrhythm	70	1	0	1-5 years	.	1	0	0	0	0	0	1	0	6	0	0
91.2			1	3	0	0	1	1	Atrial fibril	90	2	0	>5 years	.	0	0	0	0	0	0	0	1	4	0	0
75	1			2	1	0	0	0	Atrial fibril	60	2	0	Unknown	.	1	0	0	0	0	0	0	0	4	0	0
75.2	1			2	1	0	0	0	.	111	9	1	0-30 days	0-7 days	1	0	0	0	0	0	0	0	3	0	0
67.4		1		1	0	1	0	0	Sinusrhythm	48	1	0	Unknown	.	0	0	0	0	1	0	0	0	2	0	0
52.2		1		1	0	1	0	0	Atrial fibril	57	2	0	>5 years	.	0	1	0	0	0	0	0	1	3	0	0
54.3	1			2	1	0	0	0	Atrial fibril	61	2	0	>5 years	.	0	1	1	0	0	0	1	1	5	0	0
88.1		1		1	0	1	0	0	Atrial fibril	82	2	0	Unknown	.	0	1	0	0	0	0	0	0	4	0	0
84.6	1			2	1	0	0	0	Atrial fibril	72	2	0	>5 years	.	1	1	0	0	1	0	0	0	6	0	0
79			1	3	0	0	1	0	Sinusrhythm	64	1	0	Unknown	.	0	0	0	0	0	0	0	0	3	0	0
70.6	1			2	1	0	0	0	Atrial fibril	96	2	1	0-30 days	0-7 days	1	0	0	0	0	0	0	0	3	0	0
73.7	1			2	1	0	0	0	Atrial fibril	95	2	0	>5 years	.	1	0	0	0	0	0	0	0	2	0	0
67.5			1	3	0	0	1	0	Atrial fibril	115	2	0	Unknown	.	1	0	0	0	0	0	0	0	2	0	0
84.5	1			2	1	0	0	0	Sinusrhythm	79	1	0	1-5 years	.	1	0	0	0	0	0	0	0	4	0	0
77.6	1			2	1	0	0	0	Atrial fibril	92	2	0	0-30 days	.	0	0	0	0	1	0	0	1	4	0	0
77.7		1		1	0	1	0	0	Sinusrhythm		1		.	1-5 years	0	0	0	0	0	0	0	0	3	0	0
80.6		1		1	0	1	0	0	.		9	0	>5 years	.	1	1	0	0	0	0	0	0	4	0	0
77.5	1			2	1	0	0	0	Atrial fibril	80	2	1	0-30 days	0-7 days	0	1	0	0	0	0	0	0	3	0	0
73.9			1	3	0	0	1	0	Atrial fibril	108	2	0	Unknown	.	1	1	0	0	0	0	1	0	5	0	0
73	1			2	1	0	0	0	Atrial fibril	122	2	0	>5 years	.	0	0	0	0	0	0	0	0	1	0	0
61	1			2	1	0	0	0	Sinusrhythm	51	1		.	31-180 da	1	1	0	0	0	0	1	0	4	0	0
72.1		1		1	0	1	0	0	Sinusrhythm	51	1		.	1-5 years	1	0	1	1	1	0	0	0	3	0	0
73		1		1	0	1	0	0	Other	75	4	0	>5 years	.	0	0	1	1	1	0	0	0	3	0	0
95.8		1		1	0	1	0	0	Sinusrhythm	61	1	0	Unknown	.	1	0	0	1	1	0	0	1	6	0	0
88.7	1			2	1	0	0	0	Sinusrhythm	117	1	0	Unknown	.	1	0	0	0	0	0	0	0	4	0	0
90.8	1			2	1	0	0	1	Atrial fibril	118	2	1	0-30 days	0-7 days	1	0	1	0	0	0	0	0	4	0	0
73.4	1			2	1	0	0	0	Sinusrhythm	65	1		.	181 days	1	0	1	0	0	0	0	0	2	0	0
74.3	1			2	1	0	0	0	Sinusrhythm	68	1	1	.	0-7 days	1	0	1	0	0	0	1	0	4	0	0
75.8	1			2	1	0	0	0	Sinusrhythm	50	1	0	0-30 days	.	1	0	0	0	0	0	0	0	3	0	0
59.9	1			2	1	0	0	0	Sinusrhythm		1		.	>5 years	1	1	0	0	0	1	0	0	3	0	0
66.1	1			2	1	0	0	0	Atrial fibril	85	2	0	1-5 years	.	1	0	1	0	0	0	0	1	4	0	0
94.7	1			2	1	0	0	0	Atrial fibril	106	2	0	Unknown	.	1	1	0	0	0	0	0	1	6	0	0
87.4	1			2	1	0	0	0	Atrial fibril	66	2	0	>5 years	.	1	0	1	1	1	1	0	1	6	0	0
77		1		1	0	1	0	0	Atrial fibril	122	2	1	0-30 days	0-7 days	1	1	1	0	0	1	0	0	6	0	0
72.9	1			2	1	0	0	1	Atrial fibril	109	2	0	>5 years	.	1	0	0	0	1	0	0	0	3	0	0
67.5			1	3	0	0	1	1	Atrial fibril	72	2	0	1-5 years	.	0	0	0	0	0	0	1	0	3	0	0
90.7	1			2	1	0	0	1	Atrial fibril	98	2	0	1-5 years	.	1	0	1	0	0	0	1	1	6	0	0
88.1	1			2	1	0	0	1	Atrial fibril	66	2	0	1-5 years	.	1	0	0	0	0	0	0	0	4	0	0
83.9	1			2	1	0	0	0	Atrial fibril	89	2	1	0-30 days	0-7 days	1	0	1	0	0	0	0	0	4	0	0
81.1	1			2	1	0	0	0	Atrial fibril	67	2	0	Unknown	.	0	0	1	0	1	0	0	0	4	0	0
78.1	1			2	1	0	0	0	Sinusrhythm	90	1		.	1-5 years	1	1	0	0	1	1	0	0	6	0	0
74.2	1			2	1	0	0	0	Sinusrhythm	70	1		.	1-5 years	0	1	1	0	1	0	1	0	6	0	0
73.2	1			2	1	0	0	0	Atrial fibril	84	2	0	0-30 days	.	0	0	0	0	0	0	0	0	2	0	0
64.1	1			2	1	0	0	1	Atrial fibril	65	2	0	Unknown	.	1	1	0	0	0	0	1	1	6	0	0
49.1			1	3	0	0	1	0	Atrial fibril	99	2	0	1-5 years	.	1	0	0	0	0	0	0	0	1	0	0
88.8	1			2	1	0	0	0	Atrial fibril	80	2	0	1-5 years	.	1	0	1	0	0	0	0	0	4	0	0
85.5	1			2	1	0	0	0	Sinusrhythm	77	1	0	>5 years	.	1	0	0	0	0	0	0	0	3	0	0
88.1	1			2	1	0	0	1	Atrial fibril	77	2	1	0-30 days	0-7 days	1	0	0	0	0	0	1	0	6	0	0
83.5	1			2	1	0	0	1	Atrial fibril		2	0	1-5 years	.	0	0	0	0	0	0	1	1	6	0	0
82.2	1			2	1	0	0	0	Atrial fibril	130	2	0	>5 years	.	1	0	0	0	0	0	0	0	4	0	0
78.4	1			2	1	0	0	0	Atrial fibril	79	2	0	>5 years	.	1	1	1	0	1	0	0	1	7	0	0
74.7	1			2	1	0	0	0	Atrial fibril	73	2	0	>5 years	.	1	0	0	0	0	1	0	0	4	0	0
69.9	1			2	1	0	0	0	Atrial fibril	83	2	0	1-5 years	.	1	1	1	0	0	0	0	0	4	0	0
71.6	1			2	1	0	0	0	Atrial fibril	147	2	0	1-5 years	.	1	1	1	0	0	0	1	0	6	0	0
66.4	1			2	1	0	0	0	Sinusrhythm	66	1	0	>5 years	.	0	0	0	0	0	0	0	0	1	0	0
64.3	1			2	1	0	0	0	Atrial fibril	114	2	0	>5 years	.	1	1	0	0	0	1	0	0	3	0	0
91.1		1		1	0	1	0	0	Atrial fibril	66	2	0	1-5 years	.	1	0	0	0	0	0	0	0	3	0	0
87.2	1			2	1	0	0	0	Atrial fibril	57	2	0	1-5 years	.	1	1	1	0	1	0	0	1	7	0	0
92			1	3	0	0	1	1	Atrial fibril	86	2	0	>5 years	.	0	0	0	0	1	0	0	1	5	0	0
79.9	1			2	1	0	0	0	Sinusrhythm	49	1	0	0-30 days	.	0	0	0	0	0	0	0	0	3	0	0
87.4	1			2	1	0	0	1	Sinusrhythm	153	1	0	1-5 years	.	1	0	1	0	1	0	0	1	6	0	0
76.6			1	3	0	0	1	0	Atrial fibril	104	2	0	1-5 years	.	0	0	0	0	0	0	0	0	3	0	0
69.6	1			2	1	0	0	0	Atrial fibril	129	2	1	0-30 days	0-7 days	0	0	0	0	0	0	0	0	1	0	0
69.8		1		1	0	1	0	0	Sinusrhythm	60	1	0	31-180 da	.	0	0	1	0	0	0	1	0	3	0	0
77.2		1		1	0	1	0	0	Sinusrhythm	60	1	0	>5 years	.	1	0	1	0	0	0	0	0	4	0	0
67.9	1			2	1	0	0	0	Atrial fibril	150	2	1	0-30 days	0-7 days	0	0	0	0	0	0	0	0	1	0	0
63.2	1			2	1	0	0	0	Sinusrhythm	57	1	1	0-30 days	0-7 days	1	0	0	0	0	0	0	0	2	0	0
80.1		1		1	0	1	0	0	Atrial fibril	119	2	1	0-30 days	0-7 days	1	1	0	0	0	0	0	1	6	0	0
79.5	1			2	1	0	0	0	Atrial fibril	144	2	0	>5 years	.	1	0	1	0	0	0	1	0	5	0	0
79.5			1	3	0	0	1	1	Atrial fibril	125	2	0	>5 years	.	1	0	1	0	0	0	1	1	6	0	0
69.2	1			2	1	0	0	0	Atrial fibril	137	2	1	0-30 days	0-7 days	0	0	0	0	0	0	0	0	1	0	0
86.4	1			2	1	0	0	0	Atrial fibril	82	2	0	Unknown	.	1	0	1	1	1	0	0	0	4	0	0
81.6	1			2	1	0	0	0	Atrial fibril	87	2	1	0-30 days	0-7 days	0	0	0	0	0	0	0	0	3	0	0
73		1		1	0	1	0	0	Atrial fibril	73	2	0	Unknown	.	0	0	1	0	0	0	0	0	1	0	0
73.4	1			2	1	0	0	0	Atrial fibril	126	2	1	0-30 days	0-7 days	0	0	0	0	0	0	0	0	1	0	0
63.7		1		1	0	1	0	0	Atrial fibril	97	2	0	1-5 years	.	1	0	1	0	0	0	0	1	2	1	0
65.5			1	3	0	0	1	0	Sinusrhythm	90	1	0	>5 years	.	1	0	0	0	0	0	0	0	3	0	0
87.6		1		1	0	1	0	0	Atrial fibril	83	2	1	0-30 days	0-7 days	1	1	0	0	1	0	0	0	5	0	1
87		1		1	0	1	0	0	Atrial fibril	86	2	0	>5 years	.	1	0	0	1	1	0	0	0	5	1	0
87.9	1			2	1	0	0	0	Sinusrhythm	67	1	0	Unknown	.	1	0	0	0	0	0	0	0	4	0	0
88.4	1			2	1	0	0	0	Atrial fibril	121	2	0	1-5 years	.	1	0	0	0	0	0	0	0	4	0	0
62		1		1	0	1	0	0	Sinusrhythm	46	1		.	1-5 years	0	0	1	0	0	0	0	0	0	0	0
84.5		1		1	0	1	0	0	Atrial fibril	58	2	0	>5 years	.	1	1		0	1	0	0	0	5	0	0
84.6		1		1	0	1	0	0	Atrial fibril	62	2	0	>5 years	.	1	1		0	1	0	1	0	7	0	0
85.4	1			2	1	0	0	0	Atrial fibril	63	2	0	>5 years	.	1	1	1	0	1	0	1	0	7	0	0
85.9	1			2	1	0	0	0	Atrial fibril	66	2	0	>5 years	.	1	1	1	0	1	0	1	0	7	0	0
75.8	1			2	1	0	0	0	Atrial fibril	104	2	1	0-30 days	0-7 days	1	0	1	1	1	0	0	1	6	0	0
75.5	1			2	1	0	0	0	Atrial fibril	62	2	0	Unknown	.	1	0	1	0	1	1	0	0	5	0	0
73.6			1	3	0	0	1	0	.		9	0	1-5 years	.	0	0	1	1	1	0	0	0	2	0	0
64.2		1		1	0	1	0	0	Sinusrhythm	52	1	0	1-5 years	.	1	0	0	0	0	0	0	0	1	0	0
60.7	1			2	1	0	0	0	Atrial fibril	122	2	1	0-30 days	0-7 days	1	0	0	0	0	0	0	0	1	0	0
86.4	1			2	1	0	0	0	Atrial fibril	65	2	0	>5 years	.	1	0	0	0	0	0	0	0	4	0	0
85.8	1			2	1	0	0	1	Sinusrhythm	65	1	0	Unknown	.	1	0	1	1	1	0	1	0	6	0	0
84.1	1			2	1	0	0	1	Atrial fibril	112	2	1	0-30 days	0-7 days	1	0	0	0	1	0	0	0	5	0	0
82.4	1			2	1	0	0	0	Sinusrhythm	60	1	0	1-5 years	.	1	0	0	0	0	0	0	0	4	0	0
71.1	1			2	1	0	0	0	Sinusrhythm	55	1	0	>5 years	.	1	0	0	0	0	0	0	0	2	0	0
56.4	1			2	1	0	0	0	.		9		.	181 days	1	0	1	1	1	0	0	0	2	0	0
56.9	1			2	1	0	0	0	.		9		.	31-180 da	1	0	1	1	1	0	1	0	4	0	0
57.4	1			2	1	0	0	0	Sinusrhythm	105	1		31-180 da	.	1	0	1	1	1	0	1	0	4	0	0
57.9	1			2	1	0	0	0	Sinusrhythm		1		181 days	.	1	0	1	1	1	0	1	0	4	0	0
62.4	1			2	1	0	0	0	Atrial fibril	87	2	0	>5 years	.	1	0	1	1	1	0	1	0	4	0	0
97.2	1			2	1	0	0	1	Atrial fibril	73	2	0	>5 years	.	0	0	0	0	0	0	0	0	3	0	0
85.3		1		1	0	1	0	0	Atrial fibril	87	2	0	>5 years	.	0	0	0	0	1	0	0	0	3	0	0
88.5			1	3	0	0	1	1	Atrial fibril	86	2	0	>5 years	.	0	0	0	0	1	0	1	0	5	0	0
82.2	1			2	1	0	0	0	Sinusrhythm	123	1	0	1-5 years	.	0	0	0	0	0	0	0	0	2	0	0
66.6			1	3	0	0	1	0	Atrial fibril	104	2	0	Unknown	.	1	1	0	0	0	0	0	1	4	0	0
73.1	1			2	1	0	0	0	Atrial fibril	85	2	0	>5 years	.	1	1	0	0	0	0	0	1	4	0	0
87.5	1			2	1	0	0	0	Atrial fibril	96	2	0	Unknown	.	0	0	0	0	0	0	0	0	3	0	0
78.5		1		1	0	1	0	0	Sinusrhythm	60	1	0	.	8-30 pv	0	0	0	0	0	0	0	0	3	0	0
80.3		1		1	0	1	0	0	Atrial fibril	106	2	0	1-5 years	.	0	0	0	1	0	0	1	0	6	0	0
74.7		1		1	0	1	0	0	Atrial fibril	77	2	0	Unknown	.	0	1	1	0	1	0	0	0	3	0	0
70.9	1			2	1	0	0	0	Atrial fibril	82	2	0	>5 years	.	0	0	0	0	0	0	0	0	2	0	0
85.4			1	3	0	0	1	0	Sinusrhythm	70	1	0	1-5 years	.	1	0	0	0	1	1	0	0	5	0	0
85.6			1	3	0	0	1	1	.		9	0	1-5 years	.	1	0	0	0	1	1	0	0	5	0	0
68.4	1			2	1	0	0	0	Atrial fibril	84	2	0	Unknown	.	0	0	1	1	1	0	0	0	2	0	0
67.2	1			2	1	0	0	0	Atrial fibril	95	2	0	1-5 years	.	1	0	1	0	0	0	0	0	2	0	0
62.6	1			2	1	0	0	0	Sinusrhythm	55	1	0	1-5 years	.	0	0	0	0	0	0	0	0	0	0	0
63.8		1		1	0	1	0	0	Sinusrhythm	46	1	0	1-5 years	.	0	0	1	0	0	0	1	0	3	0	0
63.4	1			2	1	0	0	0	Atrial fibril	150	2	0	0-30 days	.	0	0	0	0	0	0	0	0	0	0	1
59			1	3	0	0	1	1	Sinusrhythm	75	1	0	>5 years	.	1	0	0	0	0	0	0	0	1	0	0
82.6	1			2	1	0	0	0	Atrial fibril	78	2	0	Unknown	.	1	0	1	0	0	0	0	1	5	0	0
75	1			2	1	0	0	0	Sinusrhythm	60	1	0	Unknown	.	0	0	0	0	0	0	0	0	1	0	0
74.4	1			2	1	0	0	0	Sinusrhythm		1	1	.	0-7 days	1	0	0	0	0	0	0	0	3	0	0
79.6		1		1	0	1	0	0	Sinusrhythm	69	1		.	1-5 years	1	0	1	0	1	0	0	0	5	0	0
76	1			2	1	0	0	0	Atrial fibril		2	0	>5 years	.	0	0	0	0	1	0	0	0	4	0	0
73.5	1			2	1	0	0	0	Sinusrhythm	57	1	0	0-30 days	.	1	0	0	0	0	0	1	0	4	0	0
72.1	1			2	1	0	0	0	Other	58	8	0	Unknown	.	0	1	1	0	1	0	0	0	3	0	0
63.6	1			2	1	0	0	0	Atrial fibril	91	2	0	181 days	.	1	0	0	0	0	0	0	0	1	0	0
49.7	1			2	1	0	0	0	Sinusrhythm	74	1		.	181 days	0	0	0	0	0	0	0	0	0	0	0
90.8			1	3	0	0	1	0	Atrial fibril	57	2	0	Unknown	.	0	0	0	0	0	0	1	0	5	0	0
85.1	1			2	1	0	0	1	Atrial fibril	55	2	0	>5 years	.	1	0	0	1	1	0	0	0	4	0	0
81.5	1			2	1	0	0	1	Atrial fibril	77	2	0	1-5 years	.	1	1	0	0	0	1	0	0	5	0	0
77.2	1			2	1	0	0	0	Atrial fibril	84	2	0	1-5 years	.	1	0	0	0	0	0	0	0	3	0	0
68.1	1			2	1	0	0	0	Sinusrhythm	52	1	0	1-5 years	.	0	0	0	0	0	0	0	0	1	0	0
72.8	1			2	1	0	0	0	Other	60	4	0	>5 years	.	0	0	0	0	0	0	1	0	3	0	0
68.9		1		1	0	1	0	0	Atrial fibril	61	2	0	1-5 years	.	0	0	0	0	0	0	0	0	1	0	0
70.7	1			2	1	0	0	0	Atrial fibril	70	2	0	>5 years	.	0	0	1	0	0	0	1	0	3	0	0
92.5	1			2	1	0	0	0	Atrial fibril	72	2	0	Unknown	.	1	0	0	1	1	0	0	0	5	0	0
86.1			1	3	0	0	1	0	Sinusrhythm	54	1	0	31-180 da	.	1	1	0	0	0	0	0	0	4	0	0
87	1			2	1	0	0	0	Atrial fibril	62	2	1	0-30 days	0-7 days	0	0	0	0	0	0	0	0	3	0	0
75.3	1			2	1	0	0	0	Atrial fibril	97	2	0	0-30 days	.	1	0	0	0	0	0	0	0	4	0	0
75.7	1			2	1	0	0	0	Atrial fibril	112	2	0	>5 years	.	0	0	1	0	0	0	0	0	3	0	0
70.7	1			2	1	0	0	0	Sinusrhythm	65	1	0	0-30 days	.	1	0	1	1	1	0	0	0	4	0	1
69.1	1			2	1	0	0	0	Atrial fibril	114	2	0	>5 years	.	1	1	1	0	0	0	1	0	5	0	0
65.5	1			2	1	0	0	1	Sinusrhythm	65	1	0	31-180 da	.	1	0	0	0	0	0	0	0	2	1	0
89.6			1	3	0	0	1	1	Atrial fibril	120	2	0	1-5 years	.	1	0	0	0	0	0	0	0	4	0	0
88.5	1			2	1	0	0	0	Atrial fibril	83	2	0	1-5 years	.	0	0	0	0	1	0	0	1	4	0	0
84.1			1	3	0	0	1	1	Other	65	6	0	>5 years	.	1	0	0	1	1	0	0	0	4	0	0
83.1	1			2	1	0	0	0	Sinusrhythm	69	1	0	>5 years	.	1	0	0	0	0	0	0	0	4	0	0
82.1	1			2	1	0	0	0	Sinusrhythm	65	1	0	0-30 days	.	1	0	1	0	0	0	0	0	4	0	0
71		1		1	0	1	0	0	Atrial fibril	86	2	0	Unknown	.	1	0	1	0	0	0	0	0	2	0	0
63.5	1			2	1	0	0	0	Sinusrhythm	61	1	0	1-5 years	.	1	0	0	0	0	0	0	0	2	0	0
42	1			2	1	0	0	0	Sinusrhythm	66	1	1	0-30 days	0-7 days	0	0	0	0	0	0	0	0	0	0	0
91.8	1			2	1	0	0	0	Atrial fibril	82	2	0	Unknown	.	1	0	0	0	0	0	0	0	4	0	0
89.9	1			2	1	0	0	0	Atrial fibril	103	2	0	>5 years	.	1	0	0	0	0	0	0	0	4	1	0
86.7			1	3	0	0	1	1	Atrial fibril	85	2	0	1-5 years	.	1	0	0	0	1	0	0	1	6	0	0
87.4	1			2	1	0	0	1	Atrial fibril	141	2	0	>5 years	.	0	0	0	0	0	0	0	0	3	0	0
75.8	1			2	1	0	0	0	Sinusrhythm	59	1		.	1-5 years	0	0	1	0	0	0	0	0	2	0	0
76.3			1	3	0	0	1	0	Atrial fibril	75	2	0	1-5 years	.	1	1	0	0	1	0	0	0	5	0	0
78			1	3	0	0	1	0	Atrial fibril	82	2	0	>5 years	.	1	0	0	0	0	0	1	0	6	0	0
53.5		1		1	0	1	0	0	Atrial fibril	105	2	0	1-5 years	.	0	0	0	0	0	0	0	0	0	0	0
90.2	1			2	1	0	0	0	Sinusrhythm	75	1	0	31-180 da	.	0	0	0	0	0	0	0	1	4	0	0
82.9			1	3	0	0	1	0	Atrial fibril	53	2	0	1-5 years	.	1	0	0	0	0	0	0	1	5	0	0
83.8	1			2	1	0	0	0	Atrial fibril	72	2	0	1-5 years	.	0	0	0	1	1	0	0	0	3	0	0
83.3	1			2	1	0	0	0	Atrial fibril	69	2	0	1-5 years	.	0	1	1	0	0	0	1	0	6	0	0
73.6			1	3	0	0	1	0	Atrial fibril	61	2	0	>5 years	.	1	1	1	0	1	1	0	1	5	0	0
57.6	1			2	1	0	0	0	Sinusrhythm	74	1		.	181 days	1	0	0	0	0	0	0	0	1	0	0
64.7	1			2	1	0	0	0	Other	60	4		>5 years	.	1	0	1	0	0	0	0	0	2	0	0
57		1		1	0	1	0	0	Sinusrhythm	71	1	0	>5 years	.	1	0	0	0	0	0	0	0	1	0	0
101.8	1			2	1	0	0	0	Atrial fibril	62	2	0	>5 years	.	0	0	0	0	0	0	0	1	4	0	0
87.3	1			2	1	0	0	0	Atrial fibril	61	2	0	1-5 years	.	0	0	0	0	1	0	0	1	5	0	0
84.4	1			2	1	0	0	0	Atrial fibril	109	2	0	31-180 da	.	1	1	1	1	1	0	0	0	6	0	0
88.6	1			2	1	0	0	0	Atrial fibril	73	2	0	1-5 years	.	1	0	1	0	0	0	0	1	5	0	0
78.4	1			2	1	0	0	1	Atrial fibril	126	2	1	0-30 days	0-7 days	1	0	0	0	0	0	0	0	4	0	0
67	1			2	1	0	0	0	Atrial fibril	60	2		31-180 da	.	1	0	1	0	0	0	1	0	4	0	0
54.4	1			2	1	0	0	0	Atrial fibril	121	2	0	>5 years	.	1	1	1	0	0	0	0	0	3	0	0
86.2	1			2	1	0	0	0	Atrial fibril	56	2	0	>5 years	.	0	0	0	0	0	0	1		5	0	0
83	1			2	1	0	0	0	Atrial fibril	72	2	0	>5 years	.	1	1	0	0	0	0	0	0	4	0	0
84.1	1			2	1	0	0	1	Atrial fibril	74	2	0	181 days	.	1	1	1	1	1	0	1	0	7	0	0
60.5	1			2	1	0	0	0	Atrial fibril	100	2	0	>5 years	.	0	0	0	0	0	0	0	0	0	0	0
86.5		1		1	0	1	0	0	Atrial fibril	110	2	0	181 days	.	1	0	0	0	1	0	0	0	5	0	0
89.8	1			2	1	0	0	0	Atrial fibril	70	2	1	0-30 days	0-7 days	1	0	1	0	0	0	0	0	3	0	0
84.4	1			2	1	0	0	0	Atrial fibril	80	2	0	0-30 days	.	0	1	0	0	1	0	0	0	5	0	0
78.8	1			2	1	0	0	0	Atrial fibril	62	2	0	>5 years	.	1	0	0	0	0	0	1	0	6	0	0
65.4		1		1	0	1	0	0	Sinusrhythm	63	1	0	1-5 years	.	1	0	0	0	0	0	0	0	2	0	0
93.6			1	3	0	0	1	0	Other	70	4	0	1-5 years	.	0	0	0	0	0	0	0	0	2	0	0
90.6	1			2	1	0	0	0	Atrial fibril	72	2	0	>5 years	.	0	1	0	0	0	0	0	0	4	0	0
80.7	1			2	1	0	0	0	Sinusrhythm	67	1		>5 years	.	1	1	0	1	1	0	0	0	5	0	0
87.1	1			2	1	0	0	0	Atrial fibril	107	2	0	0-30 days	.	1	1	0	1	1	0	1	0	7	0	0
81.4	1			2	1	0	0	0	Sinusrhythm	65	1	0	1-5 years	.	0	1	0	0	0	0	0	0	3	0	0
86.4		1		1	0	1	0	0	Atrial fibril	59	2	0	>5 years	.	1	1	1	0	0	1	0	0	5	0	0
78.7	1			2	1	0	0	0	Sinusrhythm	59	1	0	181 days	.	1	0	1	0	0	0	0	0	3	0	0
75.3	1			2	1	0	0	0	Sinusrhythm	44	1		.	1-5 years	1	1	0	0	0	0	0	0	4	0	0
79.2	1			2	1	0	0	0	Atrial fibril	98	2	1	0-30 days	0-7 days	0	0	0	0	0	0	0	0	3	0	0
88.8	1			2	1	0	0	0	Atrial fibril	60	2	0	1-5 years	.	0	0	0	0	0	0	0	1	3	0	0
67	1			2	1	0	0	0	Sinusrhythm	71	1	1	0-30 days	0-7 days	0	0	0	0	0	0	0	0	1	0	0
78.8	1			2	1	0	0	1	Sinusrhythm	70	1	0	181 days	.	1	0	1	1	1	0	0	0	5	0	0
84.2	1			2	1	0	0	0	Atrial fibril		2	0	>5 years	.	1	0	0	0	0	0	1	0	6	0	0
91.1	1			2	1	0	0	0	Atrial fibril	63	2	0	31-180 da	.	1	1	1	0	1	0	0	1	6	0	0
87.8	1			2	1	0	0	0	Sinusrhythm	75	1	0	31-180 da	.	0	0	0	0	0	0	0	0	3	0	0
61.8	1			2	1	0	0	0	Atrial fibril	107	2	0	>5 years	.	0	0	1	0	0	0	1	0	3	0	0
69.4			1	3	0	0	1	1	Atrial fibril	100	2	0	>5 years	.	1	0	1	0	0	0	1	0	5	0	0
72.2		1		1	0	1	0	0	Atrial fibril	131	2	1	0-30 days	0-7 days	1	1	1	0	0	0	0	0	3	0	0
71.9			1	3	0	0	1	1	Sinusrhythm	66	1	0	>5 years	.	1	0	1	0	0	0	1	0	5	0	0
77.7		1		1	0	1	0	0	Atrial flutte	106	3	0	>5 years	.	0	0	0	0	0	0	1	0	4	0	0
76			1	3	0	0	1	0	Sinusrhythm	59	1	0	1-5 years	.	1	0	0	0	0	0	0	0	3	0	0
78.2	1			2	1	0	0	0	Atrial flutte	101	3	0	Unknown	.	1	0	1	0	1	0	1	0	7	0	0
60.4			1	3	0	0	1	0	Atrial fibril	47	2	0	Unknown	.	0	0	0	0	0	0	0	0	0	0	0
90.2			1	3	0	0	1	1	Sinusrhythm	106	1	0	1-5 years	.	0	0	0	0	0	0	0	1	4	0	0
80.9			1	3	0	0	1	0	Atrial fibril	80	2	0	Unknown	.	1	0	0	0	0	0	0	0	4	0	0
87.8	1			2	1	0	0	1	Atrial fibril	94	2	0	>5 years	.	1	1	0	0	0	0	1	1	8	0	0
76	1			2	1	0	0	0	Atrial fibril	115	2	0	Unknown	.	1	0	1	0	0	0	0	0	4	0	0
77.8	1			2	1	0	0	0	Sinusrhythm	72	1	1	.	0-7 days	0	0	0	0	0	0	0	0	3	0	0
80.3	1			2	1	0	0	0	Atrial fibril	63	2	0	1-5 years	.	1	1	0	0	1	0	0	0	5	0	0
84.4	1			2	1	0	0	0	Atrial fibril	75	2	0	>5 years	.	1	0	1	0	0	0	1	0	6	1	0
78.6	1			2	1	0	0	0	Atrial fibril	79	2	0	1-5 years	.	0	0	1	0	0	1	0	0	4	0	1
83.6	1			2	1	0	0	0	Atrial fibril	109	2	0	1-5 years	.	1	1	0	0	0	0	0	0	4	0	0
76	1			2	1	0	0	0	Atrial fibril	95	2	1	0-30 days	0-7 days	0	0	0	0	0	0	0	0	2	0	0
75.9	1			2	1	0	0	0	Other	65	6	0	1-5 years	.	1	1	1	0	1	0	0	0	6	0	0
71.1		1		1	0	1	0	0	Atrial fibril	73	2	0	>5 years	.	1	1	1	1	1	0	1	1	7	0	0
53.6		1		1	0	1	0	0	Atrial fibril	110	2	0	0-30 days	.	0	0	0	0	0	0	0	0	0	0	0
92.4	1			2	1	0	0	1	Atrial fibril	155	2	1	0-30 days	0-7 days	1	1	0	0	1	0	0	0	6	1	0
90.9	1			2	1	0	0	0	Atrial fibril	92	2	0	>5 years	.	1	1	0	0	0	0	0	1	6	0	1
85.2	1			2	1	0	0	0	Sinusrhythm		1		.	31-180 da	0	0	0	0	1	0	0	1	5	0	0
87.2	1			2	1	0	0	0	Sinusrhythm	61	1		.	31-180 da	0	0	0	0	0	0	0	0	3	0	0
79.4	1			2	1	0	0	0	Atrial fibril	115	2	1	0-30 days	0-7 days	1	0	0	0	0	0	0	0	4	0	0
82.1	1			2	1	0	0	0	Atrial fibril	63	2	0	1-5 years	.	1	1	1	0	0	0	0	0	5	0	0
61.1		1		1	0	1	0	0	Sinusrhythm	52	1	1	0-30 days	0-7 days	1	0	0	0	0	0	0	0	2	0	0
87	1			2	1	0	0	0	Atrial fibril	109	2	0	31-180 da	.	1	0	1	0	1	0	1	0	7	0	0
79.4		1		1	0	1	0	0	Sinusrhythm	73	1	0	0-30 days	.	0	0	0	1	1	0	0	0	3	0	1
73.9			1	3	0	0	1	0	Atrial fibril	62	2	0	1-5 years	.	0	0	1	0	0	0	0	0	1	0	0
80.8			1	3	0	0	1	0	Sinusrhythm	76	1	0	>5 years	.	0	0	0	0	1	0	0	0	4	0	0
87.3		1		1	0	1	0	0	Sinusrhythm	52	1	0	1-5 years	.	0	1	1	0	1	0	0	0	5	0	0
87.9		1		1	0	1	0	0	Sinusrhythm	46	1	0	1-5 years	.	0	1	1	0	1	0	1	0	7	0	0
78.8	1			2	1	0	0	0	Atrial fibril	82	2	0	1-5 years	.	1	0	0	0	0	0	0	0	4	0	0
81.3	1			2	1	0	0	0	Atrial fibril	117	2	1	0-30 days	0-7 days	0	0	0	0	0	0	0	0	3	0	0
85.7	1			2	1	0	0	0	Sinusrhythm	84	1	0	1-5 years	.	0	0	0	0	0	0	0	0	3	0	0
79.8	1			2	1	0	0	0	Atrial fibril	92	2	0	>5 years	.	1	1	1	1	1	1	0	1	6	0	0
84.5			1	3	0	0	1	0	Sinusrhythm	60	1	0	1-5 years	.	0	0	0	0	0	0	0	0	2	0	0
77.1	1			2	1	0	0	0	Atrial fibril	70	2	1	0-30 days	0-7 days	1	0	0	0	1	0	0	0	4	0	0
77.8	1			2	1	0	0	0	Atrial fibril	95	2	0	>5 years	.	1	0	0	0	0	0	0	0	3	0	0
89.6	1			2	1	0	0	0	Sinusrhythm	62	1	1	0-30 days	0-7 days	1	0	0	0	0	0	0	0	4	0	0
83.2	1			2	1	0	0	0	Atrial fibril	59	2	0	1-5 years	.	1	0	0	0	0	0	0	1	5	1	0
84.4	1			2	1	0	0	0	Atrial fibril	60	2	0	Unknown	.	1	0	1	0	1	0	1	0	7	0	0
86.4	1			2	1	0	0	0	Atrial fibril	68	2	0	1-5 years	.	1	0	1	0	1	0	0	0	5	0	0
80.6	1			2	1	0	0	0	Atrial fibril	76	2	0	>5 years	.	1	0	1	1	1	0	0	0	5	0	0
75.8			1	3	0	0	1	0	Atrial fibril	65	2	0	>5 years	.	0	0	0	0	0	0	0	0	2	0	0
79			1	3	0	0	1	0	Sinusrhythm	89	1	0	0-30 days	.	0	0	0	0	0	0	0	0	2	0	0
78.9	1			2	1	0	0	0	Atrial fibril	103	2	1	0-30 days	0-7 days	0	0	1	1	1	0	0	0	3	0	0
71.6			1	3	0	0	1	0	Other	72	8	0	1-5 years	.	1	0	0	0	0	0	1	0	5	0	0
72.6			1	3	0	0	1	1	Atrial fibril		2	0	1-5 years	.	1	0	0	0	0	0	1	0	5	0	0
92.6	1			2	1	0	0	1	Atrial fibril	70	2	0	>5 years	.	0	0	0	0	0	0	0	0	2	0	0
94	1			2	1	0	0	0	Atrial fibril	70	2	1	0-30 days	0-7 days	1	0	0	0	0	0	0	0	4	0	0
86.4	1			2	1	0	0	0	Atrial fibril	87	2	0	1-5 years	.	1	0	0	0	0	0	0	0	4	1	0
89.3			1	3	0	0	1	1	Atrial fibril	106	2	0	181 days	.	1	0	0	0	0	0	0	0	4	0	0
59.8	1			2	1	0	0	0	Sinusrhythm	72	1		.	8-30 pv	1	0	0	0	0	0	0	0	1	0	0
88.1		1		1	0	1	0	0	Atrial fibril		2	0	Unknown	.	0	0	0	0	0	0	0	1	3	0	0
75.3	1			2	1	0	0	1	Atrial fibril	67	2	0	Unknown	.	1	0	0	0	0	1	0	0	4	0	0
87.2			1	3	0	0	1	1	Atrial fibril	149	2	0	>5 years	.	1	0	0	0	0	0	0	1	5	0	0
87.5	1			2	1	0	0	0	Atrial fibril	71	2	0	>5 years	.	0	0	0	0	0	0	0	0	3	0	0
85.4	1			2	1	0	0	0	Atrial fibril	108	2	0	1-5 years	.	1	0	1	1	1	0	0	1	6	0	0
77.7	1			2	1	0	0	0	.		9		Unknown	.	0	1	0	0	0	0	1	0	6	0	0
79.5		1		1	0	1	0	0	Atrial fibril	135	2	0	>5 years	.	1	0	0	0	0	0	0	0	4	0	0
80.9	1			2	1	0	0	0	Atrial fibril	124	2	0	>5 years	.	1	0	0	0	0	0	1	0	6	0	0
79.8	1			2	1	0	0	0	Sinusrhythm	70	1		>5 years	.	1	1	1	0	0	0	0	0	4	0	0
79.8			1	3	0	0	1	0	.		9		>5 years	.	0	0	0	0	0	0	0	0	3	0	0
79.8			1	3	0	0	1	0	Sinusrhythm		1		.	31-180 da	1	0	0	0	0	0	0	0	3	0	0
74	1			2	1	0	0	0	Sinusrhythm	95	1	0	>5 years	.	1	0	1	0	0	0	0	0	3	0	0
70.1		1		1	0	1	0	0	Sinusrhythm	46	1	1	.	0-7 days	0	0	1	0	1	0	0	0	2	0	0
87		1		1	0	1	0	0	Atrial fibril	64	2	1	0-30 days	0-7 days	1	0	0	0	0	0	0	0	3	0	0
87.7	1			2	1	0	0	1	Atrial fibril	49	2	1	181 days	.	1	0	1	0	0	0	1	0	5	0	0
85.4	1			2	1	0	0	0	Sinusrhythm	67	1	0	1-5 years	.	0	1	1	0	0	0	0	0	4	0	0
88.1	1			2	1	0	0	1	Atrial fibril	131	2	0	>5 years	.	0	0	0	0	0	0	0	1	4	0	0
84.6	1			2	1	0	0	0	Atrial fibril	69	2	0	>5 years	.	1	0	0	0	0	0	0	0	3	0	0
69.2		1		1	0	1	0	0	Sinusrhythm	53	1	0	1-5 years	.	1	0	0	0	0	0	0	0	2	0	0
62.1	1			2	1	0	0	0	Atrial fibril	104	2	0	1-5 years	.	0	0	0	0	0	0	0	0	0	0	0
64.4	1			2	1	0	0	0	Sinusrhythm	65	1	0	1-5 years	.	0	0	1	0	0	0	1	0	2	0	0
86.1	1			2	1	0	0	0	Sinusrhythm	75	1	1	.	0-7 days	1	0	0	0	0	1	0	0	5	0	0
78.2	1			2	1	0	0	0	Atrial fibril	81	2	1	0-30 days	0-7 days	1	1	1	0	1	0	0	0	6	0	0
73.3	1			2	1	0	0	0	Atrial fibril	72	2	0	>5 years	.	0	0	0	0	0	0	0	0	2	0	0
93.9	1			2	1	0	0	0	Atrial fibril	105	2	1	0-30 days	0-7 days	0	0	0	0	1	0	1	0	6	0	0
80.1	1			2	1	0	0	0	Atrial fibril	77	2	0	>5 years	.	1	0	0	0	0	0	0	0	4	0	0
69	1			2	1	0	0	0	Other	72	4	0	>5 years	.	1	1	1	0	0	0	0	0	4	0	0
60.7	1			2	1	0	0	0	Sinusrhythm	56	1		.	1-5 years	0	0	0	0	0	0	0	0	0	0	0
61.7	1			2	1	0	0	0	Sinusrhythm	54	1		.	1-5 years	0	0	1	0	0	0	1	0	3	0	0
63.6	1			2	1	0	0	0	Sinusrhythm	62	1	0	181 days	.	0	0	1	0	0	0	1	0	3	0	0
85.4	1			2	1	0	0	0	Atrial fibril	106	2	1	0-30 days	0-7 days	1	0	1	0	0	0	0	0	4	0	0
71.9		1		1	0	1	0	0	Sinusrhythm		1		.	>5 years	1	0	1	0	0	0	0	0	3	0	0
74.5	1			2	1	0	0	0	Atrial fibril	57	2	0	>5 years	.	1	0	1	0	0	0	0	0	3	0	0
74.6	1			2	1	0	0	0	Atrial fibril	84	2	0	>5 years	.	1	0	1	0	0	0	1	0	5	0	0
64.7		1		1	0	1	0	0	Atrial fibril	88	2	0	>5 years	.	1	0	0	0	0	0	0	0	1	0	0
57.9			1	3	0	0	1	1	Sinusrhythm	60	1	0	>5 years	.	0	0	0	0	0	0	0	0	0	0	0
80.5			1	3	0	0	1	0	Sinusrhythm	94	1	0	31-180 da	.	1	1	1	0	0	0	1	0	7	0	0
80.3	1			2	1	0	0	0	Atrial fibril	73	2	0	1-5 years	.	0	1	0	0	1	0	0	0	4	0	0
80.3		1		1	0	1	0	0	Atrial fibril	78	2	0	>5 years	.	1	1	1	1	1	1	0	0	6	0	0
77.7	1			2	1	0	0	1	Atrial fibril	101	2	0	>5 years	.	1	1	0	0	0	0	0	0	4	0	0
87.2		1		1	0	1	0	0	Sinusrhythm		1	0	1-5 years	.	0	0	0	1	1	1	0	0	3	0	0
76.8	1			2	1	0	0	0	Atrial fibril	140	2	0	>5 years	.	1	0	1	1	1	0	0	0	5	0	0
65.8	1			2	1	0	0	0	Atrial fibril	63	2	1	0-30 days	0-7 days	1	1	1	0	1	0	1	0	6	0	0
64.9	1			2	1	0	0	0	Atrial fibril	74	2	0	>5 years	.	0	0	1	0	1	0	0	0	2	0	0
90.7			1	3	0	0	1	0	.		9		1-5 years	.	0	0	0	0	1	0	1	1	6	0	0
86.3	1			2	1	0	0	1	Atrial fibril	91	2	0	>5 years	.	0	1	0	0	0	0	0	0	4	0	0
86.7	1			2	1	0	0	0	Other	74	4	0	Unknown	.	1	0	1	0	0	0	0	1	4	1	1
86.8	1			2	1	0	0	1	Atrial fibril	73	2	0	Unknown	.	1	0	0	0	0	1	0	0	5	0	0
86.8		1		1	0	1	0	0	Atrial fibril	78	2	1	0-30 days	0-7 days	0	0	0	0	0	0	0	0	2	0	0
83.3	1			2	1	0	0	0	Sinusrhythm	70	1	0	181 days	.	1	0	1	0	0	0	0	1	5	0	0
92.1	1			2	1	0	0	0	Atrial fibril	100	2	0	Unknown	.	1	0	0	0	0	0	0	0	4	0	0
79.5	1			2	1	0	0	0	Sinusrhythm	74	1		Unknown	.	1	0	0	0	0	0	1	0	6	0	0
83.5	1			2	1	0	0	0	Atrial fibril	47	2	0	Unknown	.	1	0	0	0	0	0	1	0	6	0	0
79.7	1			2	1	0	0	0	.		9	0	>5 years	.	1	0	0	1	1	0	0	0	4	0	0
68	1			2	1	0	0	1	Atrial fibril	113	2	0	Unknown	.	1	0	0	0	0	0	0	0	3	0	0
71.9		1		1	0	1	0	0	Atrial fibril	89	2	0	Unknown	.	1	0	1	0	0	0	1	0	5	0	0
73.6	1			2	1	0	0	0	Atrial fibril	88	2	0	Unknown	.	1	0	1	0	0	0	1	0	5	0	0
72.9		1		1	0	1	0	0	Sinusrhythm	52	1		.	>5 years	1	0	0	0	0	0	1	0	4	0	0
66.7	1			2	1	0	0	0	Sinusrhythm	71	1		Unknown	.	0	0	0	0	0	0	0	0	1	0	0
89.8		1		1	0	1	0	0	Other	68	8	1	.	0-7 days	0	0	0	0	1	0	0	1	5	0	0
63.6		1		1	0	1	0	0	Sinusrhythm	61	1		.	1-5 years	1	1	0	0	0	0	0	0	3	0	0
64.3	1			2	1	0	0	0	Atrial fibril	81	2	0	>5 years	.	1	0	0	0	1	1	1	1	5	0	1
55.9	1			2	1	0	0	0	Sinusrhythm	75	1		.	1-5 years	1	0	0	0	0	0	0	0	1	0	0
83.6	1			2	1	0	0	0	Sinusrhythm		1		Unknown	.	0	0	0	0	1	0	1	0	5	0	0
87.9	1			2	1	0	0	0	Atrial fibril		2	0	1-5 years	.	1	0	0	1	1	0	1	0	7	0	0
88.2	1			2	1	0	0	0	Atrial fibril	108	2	0	1-5 years	.	1	0	0	1	1	0	1	0	7	0	0
85.7	1			2	1	0	0	0	.		9	1	.	0-7 days	0	0	0	0	1	0	0	0	4	0	0
88.4			1	3	0	0	1	0	.		9		1-5 years	.	0	0	0	0	1	0	1	0	6	0	0
79.7		1		1	0	1	0	0	Atrial fibril	76	2	0	1-5 years	.	1	0	0	0	0	0	0	1	5	0	0
79.8	1			2	1	0	0	1	Atrial fibril	63	2	0	1-5 years	.	1	0	0	0	0	0	1	1	7	0	0
91.2			1	3	0	0	1	0	Other	67	4		>5 years	.	0	1	1	0	1	0	0	0	5	0	0
73.4	1			2	1	0	0	0	Atrial fibril	79	2	0	Unknown	.	1	0	0	0	0	0	0	0	2	0	0
68.7	1			2	1	0	0	0	Atrial fibril	94	2	0	31-180 da	.	1	1	0	0	0	0	0	0	3	0	0
76	1			2	1	0	0	0	Sinusrhythm	86	1	1	.	0-7 days	0	0	0	0	0	0	0	0	2	0	0
74.9	1			2	1	0	0	0	Atrial fibril	136	2	0	Unknown	.	1	0	0	0	0	0	0	0	3	0	0
71			1	3	0	0	1	0	.		9		1-5 years	.	0	0	0	0	1	0	0	0	2	0	0
73.2			1	3	0	0	1	0	Atrial fibril	58	2	0	>5 years	.	1	0	0	1	1	0	0	0	3	0	0
65.5		1		1	0	1	0	0	Sinusrhythm	64	1	1	.	0-7 days	0	0	0	0	0	0	0	0	2	0	0
60.7	1			2	1	0	0	0	Sinusrhythm		1	0	>5 years	.	0	0	0	0	0	0	1	0	3	1	0
64	1			2	1	0	0	0	.		9		>5 years	.	0	0	0	0	0	0	1	0	3	0	0
60.1		1		1	0	1	0	0	.		9	0	>5 years	.	1	1	0	0	0	0	0	0	2	0	0
89.4	1			2	1	0	0	0	Atrial fibril	86	2	0	Unknown	.	0	0	0	0	0	0	0	0	3	0	0
80.8	1			2	1	0	0	0	Sinusrhythm	49	1		Unknown	.	0	0	0	0	1	0	1	0	6	0	0
82.2		1		1	0	1	0	0	Sinusrhythm	60	1		Unknown	.	0	0	0	0	1	0	1	0	6	0	0
79.3	1			2	1	0	0	0	Sinusrhythm	106	1		1-5 years	.	1	0	0	0	0	0	0	0	4	0	0
74.7	1			2	1	0	0	0	Sinusrhythm	52	1	1	.	0-7 days	0	0	0	0	0	0	0	0	2	0	0
79.2	1			2	1	0	0	1	Atrial fibril	68	2	1	1-5 years	.	1	1	0	0	0	0	1	0	7	0	0
72.4		1		1	0	1	0	0	Atrial fibril	95	2	1	0-30 days	0-7 days	0	0	0	0	0	0	0	0	1	0	0
71.2		1		1	0	1	0	0	.		9	0	>5 years	.	0	0	0	0	0	0	1	0	4	0	0
91.6	1			2	1	0	0	1	Atrial fibril	68	2	0	1-5 years	.	1	0	0	0	0	0	1	0	6	0	0
84.1		1		1	0	1	0	0	Sinusrhythm	86	1		.	31-180 da	0	0	0	0	1	0	0	0	4	0	0
64.8		1		1	0	1	0	0	Atrial flutte	115	3	1	0-30 days	0-7 days	0	0	0	0	0	0	0	0	0	0	0
86.2	1			2	1	0	0	0	Atrial fibril	89	2	1	0-30 days	0-7 days	1	0	0	0	0	0	0	0	3	0	0
80.5	1			2	1	0	0	0	.		9		.	>5 years	0	0	0	0	0	0	1	0	4	0	0
88.4		1		1	0	1	0	0	Atrial fibril	115	2	1	0-30 days	0-7 days	0	0	0	0	0	0	0	0	3	0	1
78.4	1			2	1	0	0	0	Sinusrhythm	66	1	0	31-180 da	.	1	0	0	0	0	0	0	0	4	0	0
78.9	1			2	1	0	0	0	Sinusrhythm	66	1		181 days	.	1	0	0	0	0	0	1	0	6	0	0
79.1	1			2	1	0	0	0	.		9		181 days	.	1	0	0	0	0	0	1	0	6	0	0
79.5	1			2	1	0	0	0	Atrial fibril	71	2	0	1-5 years	.	1	0	0	0	1	0	0	0	5	0	0
79.7	1			2	1	0	0	0	Atrial fibril	62	2	0	1-5 years	.	1	0	0	0	0	0	1	0	6	0	0
80.2			1	3	0	0	1	0	.		9		>5 years	.	0	0	0	1	0	0	0	0	3	0	0
68.9		1		1	0	1	0	0	.		9		.	1-5 years	1	0	0	0	0	0	1	0	4	0	0
75.6	1			2	1	0	0	0	Sinusrhythm	68	1		1-5 years	.	1	0	0	0	1	0	1	0	6	0	0
60.6		1		1	0	1	0	0	Sinusrhythm	47	1		.	1-5 years	0	0	0	1	1	1	1	1	4	0	0
54.6	1			2	1	0	0	0	Atrial fibril	85	2	0	>5 years	.	0	0	0	0	0	0	0	0	0	0	0
60.3	1			2	1	0	0	0	Atrial fibril	107	2	0	>5 years	.	0	0	0	0	0	0	1	0	2	0	0
85.4	1			2	1	0	0	0	.		9	0	Unknown	.	0	0	0	0	1	0	0	0	3	0	0
82.6		1		1	0	1	0	0	Sinusrhythm	64	1		.	1-5 years	1	0	0	0	1	0	0	0	5	0	0
85.4	1			2	1	0	0	1	Atrial fibril	117	2	0	>5 years	.	0	0	0	0	0	0	0	0	2	0	0
86.9		1		1	0	1	0	1	Atrial fibril	75	2	0	1-5 years	.	1	1	0	0	1	0	1	1	9	0	0
78.2			1	3	0	0	1	0	Sinusrhythm		1		181 days	.	0	0	0	1	1	0	1	1	6	0	0
80.6	1			2	1	0	0	0	.		9	0	1-5 years	.	0	0	0	1	1	0	1	1	6	0	0
83.1	1			2	1	0	0	0	Other	53	6		>5 years	.	0	0	0	1	1	0	1	1	6	0	0
74.4		1		1	0	1	0	0	.		9		.	1-5 years	1	1	0	0	0	1	0	0	5	0	0
80.6	1			2	1	0	0	0	Other	148	5		181 days	.	1	0	0	1	1	0	0	0	5	0	0
74.8		1		1	0	1	0	0	Sinusrhythm		1		.	1-5 years	0	0	0	0	0	0	0	0	1	0	0
74.7	1			2	1	0	0	0	Sinusrhythm	55	1		.	1-5 years	0	0	0	0	0	0	0	0	2	0	0
77.1	1			2	1	0	0	0	Sinusrhythm	73	1	1	.	0-7 days	0	0	1	0	0	0	1	0	5	0	0
77.3	1			2	1	0	0	0	Sinusrhythm	45	1		31-180 da	.	0	0	1	0	0	0	1	0	5	0	0
69.4	1			2	1	0	0	0	Sinusrhythm	61	1	1	.	0-7 days	1	0	0	0	0	0	0	0	2	0	0
66.3	1			2	1	0	0	0	Sinusrhythm	57	1		Unknown	.	0	0	0	1	1	0	0	0	2	0	0
89.5	1			2	1	0	0	0	Atrial fibril	93	2	0	Unknown	.	1	0	0	0	0	0	0	0	4	0	0
86.6	1			2	1	0	0	1	Atrial fibril	71	2	0	>5 years	.	1	0	0	1	0	1	0	0	5	0	0
87.2		1		1	0	1	0	0	Sinusrhythm		1		.	181 days	1	0	0	1	1	0	0	0	5	0	0
87.8	1			2	1	0	0	0	Atrial fibril	94	2	1	0-30 days	0-7 days	1	0	1	1	1	0	1	0	7	0	0
81.2			1	3	0	0	1	0	.		9	0	Unknown	.	1	0	0	0	0	0	0	0	3	0	0
82.3			1	3	0	0	1	1	Atrial fibril	74	2	0	>5 years	.	1	0	0	0	1	0	0	1	6	0	0
76.2			1	3	0	0	1	0	Atrial fibril	47	2	0	1-5 years	.	1	0	0	0	0	0	0	0	3	0	0
83.5	1			2	1	0	0	0	Atrial fibril	105	2	1	0-30 days	0-7 days	0	1	0	0	0	0	0	0	4	0	0
74.3	1			2	1	0	0	0	.		9	0	>5 years	.	1	1	0	0	1	0	0	0	4	0	0
88.6	1			2	1	0	0	0	Atrial fibril	58	2	0	>5 years	.	0	0	0	0	0	0	0	0	3	0	0
81.2	1			2	1	0	0	1	Atrial fibril	103	2	0	>5 years	.	0	0	0	0	0	0	0	0	3	0	0
79.2		1		1	0	1	0	0	Other	60	6		.	1-5 years	1	0	1	0	1	0	0	1	5	0	0
81.8	1			2	1	0	0	0	Atrial fibril	66	2	1	0-30 days	0-7 days	1	0	1	0	1	0	1	1	7	0	0
77	1			2	1	0	0	0	.		9		>5 years	.	0	0	0	0	0	0	0	0	3	0	0
62.7	1			2	1	0	0	0	Sinusrhythm	65	1	0	1-5 years	.	1	0	0	0	0	0	0	0	2	0	0
83.6	1			2	1	0	0	0	.		9		31-180 da	.	0	0	0	0	0	0	0	0	2	0	0
76.1		1		1	0	1	0	0	Atrial fibril		2	1	0-30 days	0-7 days	0	0	0	0	0	0	0	0	2	0	0
84.2	1			2	1	0	0	0	Atrial fibril	89	2	1	0-30 days	0-7 days	1	1	1	0	1	0	0	0	6	0	0
74.6	1			2	1	0	0	0	Atrial fibril	102	2	1	0-30 days	0-7 days	0	0	1	0	0	0	0	0	2	0	0
84.2	1			2	1	0	0	0	Atrial fibril	90	2	0	1-5 years	.	1	0	0	0	0	0	0	0	4	0	0
83.8		1		1	0	1	0	0	Sinusrhythm	70	1	0	Unknown	.	1	0	0	0	0	0	0	0	4	0	0
86.1	1			2	1	0	0	0	Sinusrhythm	74	1	0	Unknown	.	1	0	0	0	0	0	1	0	6	0	0
74.1			1	3	0	0	1	0	Sinusrhythm	61	1	0	Unknown	.	0	0	0	0	0	0	0	0	2	0	0
74.2	1			2	1	0	0	0	Sinusrhythm	76	1	0	>5 years	.	0	0	0	0	1	0	0	0	3	0	0
68.3	1			2	1	0	0	0	Atrial fibril	100	2	1	0-30 days	0-7 days	0	0	0	0	0	0	0	0	1	0	0
76.4	1			2	1	0	0	0	Atrial fibril		2	0	>5 years	.	1	0	0	0	0	0	0	0	4	1	0
69.5	1			2	1	0	0	1	Atrial fibril	89	2	0	>5 years	.	1	1	1	0	1	0	0	1	6	0	0
70.7	1			2	1	0	0	0	Sinusrhythm	47	1	0	181 days	.	1	0	0	0	0	0	0	0	2	0	0
83.3			1	3	0	0	1	1	Atrial fibril	94	2	0	Unknown	.	1	1	0	0	1	0	0	0	5	0	0
84.7	1			2	1	0	0	1	Atrial fibril	121	2	1	0-30 days	0-7 days	1	1	0	0	0	0	0	0	4	0	0
83.8	1			2	1	0	0	1	Atrial fibril	160	2	1	0-30 days	0-7 days	1	0	0	0	0	0	0	0	4	0	0
68.1	1			2	1	0	0	0	Atrial fibril	105	2	1	0-30 days	0-7 days	0	0	0	0	0	0	0	0	2	0	0
81.1	1			2	1	0	0	0	Sinusrhythm	55	1		.	1-5 years	1	0	1	1	1	0	1	0	6	0	0
82.9			1	3	0	0	1	0	Sinusrhythm	51	1		Unknown	.	1	0	1	1	1	0	1	1	7	0	0
77.7			1	3	0	0	1	0	Atrial fibril	140	2	0	1-5 years	.	1	0	0	0	0	0	1	0	5	0	0
70.2	1			2	1	0	0	0	Sinusrhythm	50	1	0	>5 years	.	1	0	0	0	0	0	0	0	2	0	0
79.3	1			2	1	0	0	0	Sinusrhythm	66	1		>5 years	.	1	0	0	1	1	0	0	0	4	0	0
79.5	1			2	1	0	0	0	Sinusrhythm	66	1		>5 years	.	1	0	0	1	1	0	1	0	6	0	0
73	1			2	1	0	0	0	Atrial fibril	90	2	1	0-30 days	0-7 days	1	0	0	0	0	0	0	0	2	0	0
73.5	1			2	1	0	0	0	Sinusrhythm		1	0	>5 years	.	1	0	0	0	0	0	0	0	3	0	0
86.1	1			2	1	0	0	0	Atrial fibril	99	2	1	0-30 days	0-7 days	1	0	0	0	0	0	0	0	4	0	0
[truncated: 4,716 more rows]

## Sheet: Sheet3
Variable explanations:
Cerebrovascular_event: 1=TIA, 2=Ischemic stroke, 3=Intracranial hemorrhage, 4=ischemic stroke and intracranial hemorrhage
Heart_rhythm_during_event_ECG: 1=Sinus rhythm, 2=Atrial fibrillation, 3=Atrial flutter, 4=Pacemaker, 5=SVT, 6=Junctional rhythm, 7=Atrial tachycardia, 8=Undetermined, 9=Unknown
